# Supplementary material for: Functional biomarkers for chronic periodontitis and insights into the roles of Prevotella nigrescens and Fusobacterium nucleatum; a metatranscriptome analysis
Source: NPJ Biofilms Microbiomes. 2015 Sep 23;1:15017–. doi: 10.1038/npjbiofilms.2015.17 (PMC5515211; doi:10.1038/npjbiofilms.2015.17)
Supplement: Supplementary Datasheet S1 [file npjbiofilms201517-s7.xls]

## Sheet: HOT
TAXONOMY								LEfSe			RELATIVE ABUNDANCE
HOT	Phylum	Class	Order	Family	Genus	Species	Name	association	LDA score	p value	AU_01	AU_02	AU_05	AU_07	AU_08	AU_09	AU_10	AU_11	AU_12	AU_13	AU_14	AU_15	AU_16	AU_17	AU_18	AU_19
29	Spirochaetes	Spirochaetes	Spirochaetales	Spirochaetaceae	Treponema	vincentii	Treponema vincentii HOT 29	Disease	3.81087	0.00720957	0.000168485	2.74769	0.494171	0.0722068	1.1203	0.0128929	0.0635721	0.0916001	0.0361153	1.09916	0.48069	0.598076	0.0185366	0.172387	0.00179353	0.00721155
38	Actinobacteria	Actinobacteria	Coriobacteriales	Coriobacteriaceae	Olsenella	uli	Olsenella uli HOT 38	Disease	2.13344	0.0474705	0	0.0164099	0.0728935	0.00339764	0.00124627	0.00382013	0.00195606	0.00124204	0.0119727	0.0155912	0	0.00617634	0.000226056	0.00104201	0	0.001708
41	Proteobacteria	Deltaproteobacteria	Desulfobacterales	Desulfobulbaceae	Desulfobulbus	sp. oral taxon 041	Desulfobulbus sp. oral taxon 041 HOT 41	Disease	3.42344	0.0477149	0	1.80793	0.514819	0.242365	0.0114082	0.0114604	0	0.0206488	0.0104596	0.0478115	0.0288332	0.000386021	0.00339084	0.000759796	0.064567	0.00161311
45	Firmicutes	Bacilli	Bacillales	Bacillaceae	Bacillus	clausii	Bacillus clausii HOT 45	Health	2.06745	0.0162095	0	0.000366701	0.000271687	0.00110492	0.00268428	0.0162355	0.00419978	0.00232882	0.00315762	0.00143545	0.0263617	0.00862114	0.00791196	0.00416803	0.00251094	0.00645244
51	Firmicutes	Bacilli	Lactobacillales	Lactobacillaceae	Lactobacillus	vaginalis	Lactobacillus vaginalis HOT 51	Health	2.61924	0.0467388	0.00227454	0.000733403	0	0.000276231	0	0.00191006	0.0009205	0.000310509	0.00210508	0.00112628	0.0271856	0.00334552	0	0.00232281	0.00179353	0.00113867
56	Firmicutes	Bacilli	Lactobacillales	Streptococcaceae	Streptococcus	sp. oral taxon 056	Streptococcus sp. oral taxon 056 HOT 56	Health	2.66972	0.0162095	0.0101933	0.0215437	0.00749855	0.101846	0.0301981	0.0706724	0.241114	0.269522	0.218994	0.0448523	0.0395426	0.0397602	0.313992	0.0878976	0.043224	0.112064
58	Firmicutes	Bacilli	Lactobacillales	Streptococcaceae	Streptococcus	sp. oral taxon 058	Streptococcus sp. oral taxon 058 HOT 58	Health	3.59552	0.0236516	0.0425424	0.271634	0.0273317	0.865432	0.248967	0.660405	1.30072	2.40272	4.46232	0.590301	0.140047	0.39001	1.53809	1.05657	0.739293	0.965114
66	Firmicutes	Bacilli	Lactobacillales	Streptococcaceae	Streptococcus	sp. oral taxon 066	Streptococcus sp. oral taxon 066 HOT 66	Health	2.72055	0.00720957	0.0224927	0.0183351	0.00304289	0.0225681	0.0384427	0.143732	0.185423	0.123272	0.210311	0.0212888	0.0523116	0.218617	0.120488	0.154369	0.0566755	0.109407
73	Firmicutes	Bacilli	Lactobacillales	Streptococcaceae	Streptococcus	australis	Streptococcus australis HOT 73	Health	3.00156	0.00467773	0.00951938	0.0132929	0.00434699	0.0370149	0.0286642	0.125587	0.214477	0.156496	0.124989	0.0255731	0.0531354	0.776675	0.250696	0.315815	0.179532	0.104188
76	Firmicutes	Bacilli	Bacillales	Staphylococcaceae	Staphylococcus	warneri	Staphylococcus warneri HOT 76	Health	2.29301	0.0236516	0.0016006	0.0077924	0.0036406	0.00204411	0.00651895	0.1423	0.0186401	0.00869425	0.0355891	0.0035555	0.142518	0.0190437	0.023962	0.00859655	0.00789153	0.0092991
121	Firmicutes	Clostridia	Clostridiales	Veillonellaceae	Anaeroglobus	geminatus	Anaeroglobus geminatus HOT 121	Disease	3.23707	0.0236516	0.00193757	0.30372	0.405329	0.00464068	0.00814869	0.00668523	0.131747	0.100915	0.19847	0.817169	0.00659044	0.00205878	0.000904225	0.00903072	0.00143482	0.0984946
192	Actinobacteria	Actinobacteria	Actinomycetales	Propionibacteriaceae	Propionibacterium	sp. oral taxon 192	Propionibacterium sp. oral taxon 192 HOT 192	Health	2.59875	0.0338949	0	0.000366701	0.000380361	0.000303854	0.00105454	0.00620771	0.00161088	0.00574441	0.00309184	0.000397509	0.00659044	0.00347419	0.00904225	0.00084663	0.00394576	0.002562
199	Actinobacteria	Actinobacteria	Coriobacteriales	Coriobacteriaceae	Atopobium	sp. oral taxon 199	Atopobium sp. oral taxon 199 HOT 199	Disease	2.38998	0.00467773	8.42423e-05	0.0970842	0.0398836	0.000110492	0.0160098	0.00191006	0.000575313	0.000931527	0.00171038	0.0138245	0.000823805	0.00630502	0.000904225	0.00770651	0	0.00151822
272	Bacteroidetes	Bacteroides	Bacteroidales	Bacteroidaceae	Bacteroidaceae[G-1]	sp. oral taxon 272	Bacteroidaceae[G-1] sp. oral taxon 272 HOT 272	Disease	2.63525	0.00720957	0.000252727	0.142647	0.134784	0.0076516	0.0169685	0.00764026	0.00287656	0.00527865	0.00210508	0.0691004	0.0102976	0.018529	0.00316479	0.00104201	0.00430447	0.000569333
273	Bacteroidetes	Bacteroides	Bacteroidales	Porphyromonadaceae	Porphyromonas	endodontalis	Porphyromonas endodontalis HOT 273	Disease	4.15293	0.00720957	0.000926666	4.14794	2.67959	0.78096	4.45599	0.0673298	0.00224372	0.053097	0.00499957	1.08867	0.999687	1.36278	0.0614873	0.0280473	0.251273	0.0143282
302	Bacteroidetes	Bacteroides	Bacteroidales	Prevotellaceae	Alloprevotella	rava	Alloprevotella rava HOT 302	Disease	2.44432	0.0109095	0.000505454	0.0436375	0.0847662	0.0243359	0.0905943	0.0248308	0.00207113	0.0197173	0.0124989	0.0424893	0.0749662	0.0221319	0.00610352	0.00360361	0.00412512	0.00645244
357	Synergistetes	Synergistetes[C-1]	Synergistetes[O-1]	Synergistetes[F-1]	Pyramidobacter	piscolens	Pyramidobacter piscolens HOT 357	Disease	2.77124	0.0109095	0	0.398329	0.0505881	0.0046683	0.0141883	0.00382013	0.000115063	0.0017078	0.00236822	0.00344508	0.00247141	0.00102939	0.00135634	0	0.00107612	0.000569333
363	Synergistetes	Synergistetes[C-1]	Synergistetes[O-1]	Synergistetes[F-2]	Fretibacterium	fastidiosum	Fretibacterium fastidiosum HOT 363	Disease	4.11493	0.00467773	0.000505454	4.87401	2.42755	0.295926	2.49312	0.0678073	0.00126569	0.209593	0.129923	1.2734	1.00257	0.208838	0.0535753	0.00518832	0.0948777	0.0749622
375	Firmicutes	Clostridia	Clostridiales	Peptostreptococcaceae[13]	Peptoniphilus	sp. oral taxon 375	Peptoniphilus sp. oral taxon 375 HOT 375	Health	2.57297	0.0477149	0.0105303	0.00146681	0.000326024	0.000497216	0.000383468	0.00668523	0.00172594	0.000776272	0.00157881	0.000905438	0.00411902	0.00180143	0.00226056	0.000347336	0.00322835	0.00132844
377	Firmicutes	Clostridia	Clostridiales	Peptostreptococcaceae[11]	Eubacterium[11][G-7]	yurii	Eubacterium[11][G-7] yurii HOT 377	Disease	3.1616	0.0236516	8.42423e-05	0.254582	0.216208	2.07231	0.841808	0.00573019	0.00161088	0.000621018	0.157947	0.217901	0.00782614	0.0222606	0.092457	0.00234451	0.0317455	0.000189778
386	Firmicutes	Clostridia	Clostridiales	Peptostreptococcaceae[13]	Peptoniphilus	sp. oral taxon 386	Peptoniphilus sp. oral taxon 386 HOT 386	Disease	2.63231	0.00467773	0.000168485	0.0244773	0.00505337	0.00480642	0.00881976	0.000955032	0.00195606	0.000621018	0.00131568	0.00742017	0.00205951	0.000900717	0.00158239	0.00191035	0.000358706	0.00113867
389	Firmicutes	Bacilli	Lactobacillales	Aerococcaceae	Abiotrophia	defectiva	Abiotrophia defectiva HOT 389	Disease	3.7105	0.00467773	0.000168485	2.51163	1.20732	0.105852	0.432072	0.0291285	0.313258	0.410803	0.0300632	0.501303	0.0185356	0.241649	0.0212493	0.277478	0.00968506	0.0226784
411	Firmicutes	Bacilli	Lactobacillales	Streptococcaceae	Streptococcus	parasanguinis II	Streptococcus parasanguinis II HOT 411	Health	2.82257	0.0236516	0.04448	0.0132012	0.00171163	0.0211593	0.0827332	0.283645	0.201935	0.162241	0.306684	0.0237181	0.0745543	0.123527	0.210006	0.219234	0.0439415	0.185508
418	Firmicutes	Bacilli	Lactobacillales	Lactobacillaceae	Lactobacillus	parafarraginis	Lactobacillus parafarraginis HOT 418	Health	2.47244	0.033699	0	0	0	0.00127066	0.00191734	0.000955032	0.00264644	0.00279458	0.00131568	0.000530012	0.0189475	0.00360287	0.00497323	0.00143276	0.00107612	0.00313133
424	Firmicutes	Bacilli	Lactobacillales	Lactobacillaceae	Lactobacillus	kisonensis	Lactobacillus kisonensis HOT 424	Health	2.58141	0.0338949	0	0.000366701	0.000108675	0.000220985	0.000575202	0.0028651	0.000230125	0.000621018	0.000394703	0.000176671	0.0156523	0.00128674	0.00135634	0.000694671	0.000717412	0.00132844
466	Bacteroidetes	Bacteroides	Bacteroidales	Prevotellaceae	Alloprevotella	tannerae	Alloprevotella tannerae HOT 466	Disease	3.77774	0.0162095	0.000168485	0.829295	3.10263	0.034888	0.493811	0.273139	0.0299163	1.75717	0.463513	2.35454	0.25126	1.2529	0.140155	0.0276783	0.272975	0.64012
468	Firmicutes	Bacilli	Bacillales	Bacillaceae	Bacillus	subtilis	Bacillus subtilis HOT 468	Health	2.65706	0.0162095	0.000168485	0.00320864	0.00184747	0.00361863	0.0136131	0.488977	0.0105858	0.0408319	0.0159855	0.00242922	0.0972089	0.0193011	0.152362	0.0111364	0.0353325	0.0244813
476	Proteobacteria	Betaproteobacteria	Neisseriales	Neisseriaceae	Neisseria	subflava	Neisseria subflava HOT 476	Health	2.87956	0.0162095	0.00134788	0.00430874	0.0327111	0.0524563	0.00450575	0.118424	0.0382583	1.26331	0.00618368	0.0013692	0.0123571	0.467472	0.234646	0.390275	0.265263	0.00464955
484	Firmicutes	Erysipelotrichi	Erysipelotrichales	Erysipelotrichaceae	Erysipelothrix	tonsillarum	Erysipelothrix tonsillarum HOT 484	Health	2.27485	0.00467773	0	0.00165016	0.000380361	0.00256895	0.000766936	0.00859529	0.00437238	0.00248407	0.00539428	0.00192129	0.0259498	0.00926451	0.00655563	0.00468903	0.00322835	0.00445977
529	Firmicutes	Bacilli	Lactobacillales	Lactobacillaceae	Lactobacillus	acidophilus	Lactobacillus acidophilus HOT 529	Health	2.30328	0.0477149	0	0.000550052	0.000652048	0.00276231	0.00460162	0.000477516	0.00529288	0.0113336	0.0109859	0.00229672	0.0238903	0.0048896	0.0271267	0.00360361	0.00466318	0.00749622
534	Firmicutes	Bacilli	Lactobacillales	Carnobacteriaceae	Granulicatella	adiacens	Granulicatella adiacens HOT 534	Health	3.73694	0.00720957	0.0208079	0.00568387	0.096965	0.691323	0.0617383	0.481336	2.39152	2.34015	1.83734	0.155007	0.135516	1.00829	0.261547	1.45846	2.63398	0.799248
535	Proteobacteria	Gammaproteobacteria	Pasteurellales	Pasteurellaceae	Haemophilus	aegyptius	Haemophilus aegyptius HOT 535	Health	2.29252	0.00720957	0.000421212	0.00660062	0.00323307	0.00856316	0.00402641	0.171428	0.00673116	0.0419187	0.0089466	0.00196546	0.0201832	0.0159556	0.0314218	0.0327581	0.0435828	0.00417511
537	Firmicutes	Bacilli	Lactobacillales	Streptococcaceae	Streptococcus	agalactiae	Streptococcus agalactiae HOT 537	Health	2.02499	0.0236516	0.00109515	0.00293361	0.000353193	0.00552462	0.00249254	0.00191006	0.0111035	0.00822848	0.00782828	0.00154587	0.0255379	0.0108086	0.00587746	0.00418973	0.00179353	0.0130947
539	Firmicutes	Clostridia	Clostridiales	Peptostreptococcaceae[11]	Filifactor	alocis	Filifactor alocis HOT 539	Disease	4.1739	0.00467773	0.000926666	5.10164	1.84432	0.165904	2.37693	0.0549144	0.00442991	0.0071417	0.12795	3.20686	0.470804	0.186191	0.0388817	0.0107674	0.00448382	0.00588311
544	Proteobacteria	Alphaproteobacteria	Rhizobiales	Brucellaceae	Ochrobactrum	anthropi	Ochrobactrum anthropi HOT 544	Health	2.04991	0.0477149	0.000421212	0.00256691	0.000923735	0.00140878	0.00805283	0.0549144	0.00776672	0.00962577	0.0160513	0.00106002	0.0778495	0.0140254	0.0212493	0.00238793	0.00968506	0.00749622
550	Firmicutes	Bacilli	Bacillales	Staphylococcaceae	Staphylococcus	aureus	Staphylococcus aureus HOT 550	Health	2.3152	0.0162095	0.000421212	0.00944256	0.00146711	0.00624282	0.00891563	0.0429765	0.0317573	0.00760747	0.0190115	0.00669141	0.19483	0.0482527	0.0321	0.0257028	0.0150656	0.0167004
554	Proteobacteria	Gammaproteobacteria	Pseudomonadales	Moraxellaceae	Acinetobacter	baumannii	Acinetobacter baumannii HOT 554	Health	3.73091	0.0477149	0.000505454	0.00751738	0.00709102	0.00278993	0.0148594	0.413529	0.0277876	0.0281011	0.034997	0.000750851	0.192358	9.3973	0.0981084	0.00499295	0.024392	0.0173647
558	Firmicutes	Bacilli	Lactobacillales	Lactobacillaceae	Lactobacillus	brevis	Lactobacillus brevis HOT 558	Health	2.46503	0.0236516	0	0	0.000108675	0.000165739	0.000766936	0.00955032	0.00149581	0.000931527	0.000394703	8.83354e-05	0.00494283	0.00115806	0.0036169	0.000694671	0.00143482	0.000189778
560	Bacteroidetes	Bacteroides	Bacteroidales	Prevotellaceae	Prevotella	buccae	Prevotella buccae HOT 560	Disease	2.97792	0.0109095	0.00252727	0.556469	0.114978	0.102841	0.0425649	0.0124154	0.0301464	0.00621018	0.0158539	0.148867	0.0551949	0.0151835	0.0117549	0.0146532	0.00286965	0.00332111
568	Firmicutes	Bacilli	Lactobacillales	Lactobacillaceae	Lactobacillus	casei	Lactobacillus casei HOT 568	Health	3.05025	0.0109095	0.000336969	0	0.000108675	0.00044197	0.000191734	0.000955032	0.000575313	0.00124204	0.00236822	0.00057418	0.0148285	0.00154409	0.00271267	0.00112884	0.000358706	0.00151822
574	Proteobacteria	Gammaproteobacteria	Enterobacteriales	Enterobacteriaceae	Escherichia	coli	Escherichia coli HOT 574	Health	3.68387	0.0477149	0.00640242	0.0867249	0.0681662	0.0106349	0.0894439	6.74587	0.173284	0.112404	0.345431	0.00309174	0.709296	0.17654	0.572148	0.00811897	0.186706	0.111115
583	Bacteroidetes	Bacteroides	Bacteroidales	Prevotellaceae	Prevotella	dentalis	Prevotella dentalis HOT 583	Disease	3.57474	0.00467773	0	0.640261	1.93066	0.0317113	0.659373	0.120812	0.00471756	0.0105573	0.0124989	0.219271	0.0860876	0.137166	0.028031	0.00392923	0.00394576	0.00569333
584	Spirochaetes	Spirochaetes	Spirochaetales	Spirochaetaceae	Treponema	denticola	Treponema denticola HOT 584	Disease	4.09803	0.00467773	0.000421212	2.76374	2.37454	0.0655496	3.46876	0.0926381	0.111553	0.284271	0.0216429	1.71603	0.764079	0.0150548	0.0189887	0.00701184	0.100079	0.0159413
591	Actinobacteria	Actinobacteria	Actinomycetales	Corynebacteriaceae	Corynebacterium	diphtheriae	Corynebacterium diphtheriae HOT 591	Health	2.32818	0.0477149	0	0.000641727	0.000489036	0.000193362	0.000766936	0.0152805	0.00345188	0.00310509	0.00414438	0.000728767	0.00494283	0.000643369	0.00813802	0.00264843	0.00789153	0.00113867
594	Firmicutes	Bacilli	Lactobacillales	Streptococcaceae	Streptococcus	downei	Streptococcus downei HOT 594	Health	2.243	0.0236516	0.000758181	0.000550052	5.43373e-05	0.000994431	0.000479335	0.00382013	0.00558053	0.015836	0.00480222	0.0021863	0.0107095	0.00102939	0.00836408	0.0015413	0.00179353	0.0328315
595	Actinobacteria	Actinobacteria	Actinomycetales	Corynebacteriaceae	Corynebacterium	durum	Corynebacterium durum HOT 595	Health	2.28396	0.0477149	8.42423e-05	0.00403371	0.00146711	0.00425396	0.00383468	0.0405889	0.0201359	0.0658279	0.11795	0.00538846	0.00411902	0.0154409	0.0490542	0.0632368	0.0651051	0.00123355
596	Firmicutes	Bacilli	Lactobacillales	Carnobacteriaceae	Granulicatella	elegans	Granulicatella elegans HOT 596	Health	3.06643	0.0109095	0.00261151	0.00623392	0.0157035	0.116846	0.0321154	0.141822	1.05184	0.0650516	0.0986758	0.103375	0.241787	0.586109	0.0612612	0.22147	0.104742	0.177063
602	Actinobacteria	Actinobacteria	Coriobacteriales	Coriobacteriaceae	Slackia	exigua	Slackia exigua HOT 602	Disease	2.31738	0.0474705	0	0.00715068	0.0223055	0.00803832	0.00335534	0	0.00103556	0.00760747	0.0173669	0.0149949	0.00205951	0.00180143	0.000904225	0.00455878	0	0.002562
604	Firmicutes	Bacilli	Lactobacillales	Enterococcaceae	Enterococcus	faecalis	Enterococcus faecalis HOT 604	Health	3.11473	0.00467773	0.000168485	0.000733403	0.00619446	0.0758254	0.0666276	0.107919	0.176161	0.0757642	0.126042	0.0635794	1.29996	0.366592	0.244593	0.283122	0.126085	0.258098
610	Proteobacteria	Betaproteobacteria	Neisseriales	Neisseriaceae	Neisseria	flavescens	Neisseria flavescens HOT 610	Health	2.55912	0.0477149	0.000252727	0.0136596	0.0171434	0.0221813	0.00498508	0.112216	0.0183525	0.432539	0.00434173	0.000772935	0.0354236	0.171651	0.0911006	0.138934	0.159983	0.00370066
612	Proteobacteria	Gammaproteobacteria	Pseudomonadales	Pseudomonadaceae	Pseudomonas	fluorescens	Pseudomonas fluorescens HOT 612	Health	2.64317	0.0338949	0	0.0121928	0.00187464	0.00132591	0.0118875	0.517628	0.028593	0.0412977	0.0171038	0.00103794	0.0486045	0.0135107	0.103308	0.0046022	0.0622355	0.0214449
613	Bacteroidetes	Bacteroides	Bacteroidales	Porphyromonadaceae	Tannerella	forsythia	Tannerella forsythia HOT 613	Disease	4.39378	0.00467773	0.00176909	8.74867	3.94405	2.0287	5.58569	0.251651	0.180418	1.23055	0.121766	2.79732	0.214189	0.405966	0.0755027	0.0835559	1.00545	0.172793
614	Firmicutes	Bacilli	Bacillales	Bacillaceae	Lysinibacillus	fusiformis	Lysinibacillus fusiformis HOT 614	Health	2.23891	0.00467773	0	0	0.000434699	0.00248608	0.00153387	0.0100278	0.00978032	0.0034156	0.00638103	0.00220838	0.050664	0.0159556	0.0113028	0.00703354	0.006098	0.00939399
619	Bacteroidetes	Bacteroides	Bacteroidales	Porphyromonadaceae	Porphyromonas	gingivalis	Porphyromonas gingivalis HOT 619	Disease	4.87328	0.00467773	0.000842423	8.89141	3.44985	0.00900513	37.6873	0.0892955	0.007364	2.2796	0.00868347	5.82561	0.0197713	2.80277	0.0872577	0.0244437	0.0147069	0.0108173
626	Firmicutes	Bacilli	Bacillales	Staphylococcaceae	Gemella	haemolysans	Gemella haemolysans HOT 626	Health	3.7996	0.0477149	0.00168485	0.0240189	0.0283369	0.861564	0.153771	0.802227	2.61054	0.0453343	0.0487458	0.212557	0.0976209	2.0674	0.0436288	3.1807	0.916135	2.72179
634	Proteobacteria	Gammaproteobacteria	Enterobacteriales	Enterobacteriaceae	Enterobacter	hormaechei	Enterobacter hormaechei HOT 634	Health	2.1277	0.0338949	8.42423e-05	0.000733403	0.000516205	0.00044197	0.00268428	0.0945482	0.00776672	0.00698645	0.039865	0.000463761	0.0292451	0.0195584	0.00994647	0.00223597	0.00394576	0.00502911
635	Firmicutes	Clostridia	Clostridiales	Lachnospiraceae[14]	Johnsonella	ignava	Johnsonella ignava HOT 635	Disease	2.9278	0.0236516	0.000758181	0.419415	0.364359	0.358714	0.0390179	0.0281735	0.00650103	0.00869425	0.00578898	0.10852	0.012769	0.00566165	0.0174063	0.013329	0.146531	0.00246711
638	Firmicutes	Bacilli	Lactobacillales	Streptococcaceae	Streptococcus	infantis	Streptococcus infantis HOT 638	Health	3.33601	0.00467773	0.0344551	0.0528967	0.0115467	0.127923	0.0946207	0.527178	0.574047	0.691658	0.525547	0.100172	0.170528	0.913069	0.481726	0.851363	0.292345	0.577019
641	Proteobacteria	Gammaproteobacteria	Pasteurellales	Pasteurellaceae	Haemophilus	influenzae	Haemophilus influenzae HOT 641	Health	2.59148	0.00720957	0.000421212	0.00394204	0.00206482	0.0101101	0.00881976	0.457938	0.00713388	0.0498367	0.00927552	0.00348925	0.0247141	0.0171136	0.0601309	0.0355585	0.0428653	0.0138538
642	Actinobacteria	Actinobacteria	Bifidobacteriales	Bifidobacteriaceae	Scardovia	inopinata	Scardovia inopinata HOT 642	Disease	3.20798	0.032145	0	0.000183351	0	0	0.00095867	0	0	0	0	0.00114836	0	0	0	4.34169e-05	0	0.000284666
643	Bacteroidetes	Bacteroides	Bacteroidales	Prevotellaceae	Prevotella	intermedia	Prevotella intermedia HOT 643	Disease	4.63885	0.0162095	0.00370666	1.77309	25.0145	12.3428	5.76304	0.241146	0.135601	1.78543	0.0852559	11.3335	1.19246	0.115935	0.0929091	0.286552	0.0886003	0.149355
646	Proteobacteria	Betaproteobacteria	Neisseriales	Neisseriaceae	Kingella	kingae	Kingella kingae HOT 646	Health	2.1097	0.0162095	0.000168485	0.00330031	0.00266253	0.0051379	0.00287601	0.127974	0.00650103	0.0124204	0.00124989	0.000485845	0.0201832	0.0102939	0.0180845	0.00392923	0.018294	0.00408022
663	Proteobacteria	Gammaproteobacteria	Xanthomonadales	Xanthomonadaceae	Stenotrophomonas	maltophilia	Stenotrophomonas maltophilia HOT 663	Health	2.20698	0.0477149	0.000168485	0.00825078	0.00247235	0.00370149	0.00479335	0.14421	0.009205	0.00807323	0.0245374	0.000971689	0.0621973	0.0156982	0.0264486	0.00099859	0.0172179	0.00806555
664	Spirochaetes	Spirochaetes	Spirochaetales	Spirochaetaceae	Treponema	maltophilum	Treponema maltophilum HOT 664	Disease	3.18668	0.00467773	0.00168485	0.45581	0.608334	0.0290871	0.184544	0.000955032	0.0105858	0.0197173	0.00624947	0.113621	0.0230665	0.0180143	0.0115289	0.00510149	0.0236746	0.00161311
667	Spirochaetes	Spirochaetes	Spirochaetales	Spirochaetaceae	Treponema	medium	Treponema medium HOT 667	Disease	3.94828	0.0338949	8.42423e-05	5.44726	0.23414	0.247006	1.87152	0.0367687	0.00529288	0.217667	0.160315	0.704607	0.8271	1.18843	0.0106246	0.0854445	0.00251094	0.0287513
677	Firmicutes	Bacilli	Lactobacillales	Streptococcaceae	Streptococcus	mitis	Streptococcus mitis HOT 677	Health	4.57161	0.00720957	0.139337	1.02135	0.167522	3.4973	1.03968	12.5405	13.7284	5.56152	13.479	2.0468	1.96024	7.18064	4.42143	6.29559	3.57468	17.443
681	Actinobacteria	Actinobacteria	Actinomycetales	Micrococcaceae	Rothia	mucilaginosa	Rothia mucilaginosa HOT 681	Health	3.17772	0.0109095	0.0511351	0.0115511	0.0180128	0.030413	0.070654	0.216792	0.156255	0.908859	0.262938	0.0149287	0.0395426	0.848089	0.663475	0.777337	0.297188	0.120888
683	Proteobacteria	Betaproteobacteria	Neisseriales	Neisseriaceae	Simonsiella	muelleri	Simonsiella muelleri HOT 683	Health	2.41555	0.0338949	0	0.000916753	0.00260819	0.00433683	0.000383468	0.00955032	0.00241631	0.00807323	0.000657838	0.000176671	0.00164761	0.011838	0.00474718	0.00362531	0.0134515	0.00180289
685	Bacteroidetes	Bacteroides	Bacteroidales	Prevotellaceae	Prevotella	multiformis	Prevotella multiformis HOT 685	Disease	3.50447	0.0477149	0.00143212	0.03557	0.158176	0.0269601	0.0685449	0.0105054	0.0233002	0.00729696	0.0294712	2.11627	0.0683758	0.0693552	0.00519929	0.0756106	0.0138102	0.0511451
707	Firmicutes	Bacilli	Lactobacillales	Streptococcaceae	Streptococcus	oralis	Streptococcus oralis HOT 707	Health	4.00577	0.0162095	0.123162	1.62476	0.12234	3.0284	1.05396	3.15638	3.00716	6.521	6.79139	1.53151	0.364122	1.64664	2.51194	2.14048	3.23768	5.96803
709	Firmicutes	Bacilli	Lactobacillales	Lactobacillaceae	Lactobacillus	oris	Lactobacillus oris HOT 709	Health	2.6602	0.0331133	0.000421212	0	0	0.000110492	0.000383468	0.00191006	0.000690375	0.000310509	0.000394703	0.000353342	0.00988566	0.00193011	0.000678168	0.00056442	0	0.000948888
716	Firmicutes	Bacilli	Lactobacillales	Lactobacillaceae	Lactobacillus	paracasei	Lactobacillus paracasei HOT 716	Health	2.54036	0.00714599	0.000336969	0	0	0.0003591	0.000383468	0.0124154	0.00195606	0.000931527	0.00144724	0.000331258	0.00494283	0.00193011	0.00158239	0.000694671	0.00107612	0.00151822
718	Proteobacteria	Gammaproteobacteria	Pasteurellales	Pasteurellaceae	Haemophilus	parainfluenzae	Haemophilus parainfluenzae HOT 718	Health	3.66556	0.0338949	0.074049	0.103501	0.0767515	0.621133	0.0691201	1.94301	0.211945	2.19095	0.0942683	0.0442781	0.317577	0.938804	0.188983	1.1545	3.51603	0.016226
721	Firmicutes	Bacilli	Lactobacillales	Streptococcaceae	Streptococcus	parasanguinis	Streptococcus parasanguinis HOT 721	Health	2.7088	0.0236516	0.0363084	0.00962591	0.00211916	0.0153308	0.0751597	0.176203	0.165575	0.128861	0.290238	0.0213551	0.054783	0.107829	0.212945	0.184739	0.0328216	0.118326
726	Firmicutes	Clostridia	Clostridiales	Veillonellaceae	Centipeda	periodontii	Centipeda periodontii HOT 726	Disease	2.89769	0.0338949	0.111958	0.105335	0.678456	0.0367663	0.0643267	0.148985	0.0143828	0.0397451	0.0543375	0.215848	0.0230665	0.00128674	0.459346	0.0171714	0.0317455	0.0155618
728	Firmicutes	Bacilli	Lactobacillales	Streptococcaceae	Streptococcus	peroris	Streptococcus peroris HOT 728	Health	2.82468	0.0109095	0.0208079	0.0132012	0.00342325	0.0481471	0.0214742	0.201034	0.178807	0.233192	0.240637	0.0620998	0.037895	0.205492	0.160274	0.209226	0.0729966	0.227259
731	Proteobacteria	Gammaproteobacteria	Enterobacteriales	Enterobacteriaceae	Klebsiella	pneumoniae	Klebsiella pneumoniae HOT 731	Health	2.04938	0.0338949	8.42423e-05	0.00485879	0.00152145	0.00121542	0.00316361	0.0687623	0.0064435	0.0051234	0.0085519	0.00110419	0.0341879	0.0257348	0.0158239	0.00258331	0.00807088	0.00588311
733	Chlamydiae	Chlamydiae	Chlamydiales	Chlamydiaceae	Chlamydophila	pneumoniae	Chlamydophila pneumoniae HOT 733	Health	3.19198	0.0344914	0	0	0	5.52462e-05	0	0.0028651	0	0	0	0	0.000823805	0.000257348	0.000452112	0	0.000358706	0.000189778
734	Firmicutes	Bacilli	Lactobacillales	Streptococcaceae	Streptococcus	pneumoniae	Streptococcus pneumoniae HOT 734	Health	3.83846	0.00467773	0.0290636	0.130179	0.0477082	0.421335	0.135172	2.70465	2.70132	0.888055	1.22713	0.361226	0.444031	1.73877	0.431315	1.16512	0.6376	3.26996
745	Firmicutes	Bacilli	Lactobacillales	Streptococcaceae	Streptococcus	pyogenes	Streptococcus pyogenes HOT 745	Health	2.17456	0.0162095	8.42423e-05	0.00421707	0.0013041	0.00527601	0.0116958	0.088818	0.0153609	0.0206488	0.0157223	0.00552096	0.0243022	0.0184004	0.0293873	0.0165419	0.0100438	0.0221091
748	Proteobacteria	Epsilonproteobacteria	Campylobacterales	Campylobacteraceae	Campylobacter	rectus	Campylobacter rectus HOT 748	Disease	4.08946	0.0109095	0.0184491	8.4587	1.7113	0.472825	0.857626	0.0195782	0.00972279	0.0562021	0.159526	0.327194	0.780967	0.00926451	0.124105	0.0326712	0.135053	0.0282769
753	Proteobacteria	Gammaproteobacteria	Enterobacteriales	Enterobacteriaceae	Cronobacter	sakazakii	Cronobacter sakazakii HOT 753	Health	2.01246	0.0109095	0	0.00146681	0.000135843	0.0007182	0.00210907	0.0200557	0.00230125	0.00217356	0.00710466	0.000485845	0.0288332	0.0223892	0.00678168	0.00225768	0.00286965	0.00227733
757	Firmicutes	Bacilli	Bacillales	Staphylococcaceae	Gemella	sanguinis	Gemella sanguinis HOT 757	Health	3.10323	0.0338949	0.0120467	0.00935088	0.00584126	0.0734774	0.0188858	0.140867	0.214131	0.0919106	0.0447988	0.0740913	0.0395426	1.35648	0.124557	0.747314	0.0647464	0.0515246
758	Firmicutes	Bacilli	Lactobacillales	Streptococcaceae	Streptococcus	sanguinis	Streptococcus sanguinis HOT 758	Health	3.4163	0.0236516	0.0698369	0.27851	0.101122	0.869989	0.186078	0.435495	2.27904	5.26747	1.0855	0.0670245	0.150344	0.286428	0.991708	0.525215	0.496987	0.17953
759	Firmicutes	Clostridia	Clostridiales	Peptostreptococcaceae[11]	Eubacterium[11][G-5]	saphenum	Eubacterium[11][G-5] saphenum HOT 759	Disease	2.59675	0.00720957	0	0.154748	0.0716166	0.00364625	0.0121751	0.0100278	0.0009205	0.0253065	0.0124331	0.0769843	0.00864995	0.00128674	0.00406901	0.000521003	0.00484253	0.00417511
769	Spirochaetes	Spirochaetes	Spirochaetales	Spirochaetaceae	Treponema	socranskii	Treponema socranskii HOT 769	Disease	2.8624	0.00467773	0.0108673	0.184176	0.287037	0.0241426	0.103824	0.0109829	0.0213441	0.0279458	0.0353259	0.175765	0.0144166	0.0971487	0.0124331	0.038424	0.027441	0.00531377
777	Synergistetes	Synergistetes[C-1]	Synergistetes[O-1]	Synergistetes[F-1]	Jonquetella	anthropi	Jonquetella anthropi HOT 777	Disease	2.08323	0.0338949	0	0.00733403	0.00206482	0.000276231	0.0181189	0.0162355	0.000747907	0.000776272	0.000263135	0.0027384	0.00329522	0.000772043	0.00203451	0.000347336	0.00125547	0.00104378
801	Firmicutes	Bacilli	Lactobacillales	Enterococcaceae	Enterococcus	casseliflavus	Enterococcus casseliflavus HOT 801	Health	4.26915	0.00720957	0.00581272	0.0480379	0.187002	1.02609	1.18357	2.14023	2.20276	1.3962	1.84695	0.63628	19.4331	4.66262	4.01137	3.24869	1.90598	3.67713
802	Firmicutes	Bacilli	Lactobacillales	Enterococcaceae	Enterococcus	saccharolyticus	Enterococcus saccharolyticus HOT 802	Health	3.36506	0.00467773	0.000252727	0.00165016	0.0151601	0.138309	0.115328	0.210585	0.289382	0.126222	0.233993	0.11647	2.24652	0.617892	0.492802	0.593575	0.217376	0.429562
803	Firmicutes	Bacilli	Lactobacillales	Enterococcaceae	Enterococcus	italicus	Enterococcus italicus HOT 803	Health	3.40881	0.00467773	8.42423e-05	0.00275026	0.0189637	0.163943	0.144567	0.23255	0.34559	0.160067	0.274648	0.130361	2.63	0.724305	0.5084	0.609769	0.20518	0.489816
804	Firmicutes	Bacilli	Lactobacillales	Streptococcaceae	Lactococcus	lactis	Lactococcus lactis HOT 804	Health	2.55968	0.0109095	0.000252727	0.00898418	0.00195614	0.00776209	0.0136131	0.119857	0.0376255	0.0161465	0.0640077	0.00730975	0.385129	0.0591899	0.0623915	0.0224466	0.0222398	0.0318826
805	Spirochaetes	Spirochaetes	Spirochaetales	Spirochaetaceae	Treponema	pallidum	Treponema pallidum HOT 805	Disease	2.71278	0.00301033	0	0.00330031	0.000163012	0	0.00210907	0	0	0.000621018	0	0.00110419	0.00205951	0	0	0	0	0
813	Firmicutes	Bacilli	Lactobacillales	Carnobacteriaceae	Dolosigranulum	pigrum	Dolosigranulum pigrum HOT 813	Health	2.05089	0.0162095	0.000421212	0.00293361	0.000380361	0.00198886	0.00249254	0.0339036	0.0140376	0.00947052	0.0102623	0.00209797	0.0366593	0.0284369	0.0142415	0.00425486	0.006098	0.0100582
816	Firmicutes	Bacilli	Lactobacillales	Lactobacillaceae	Lactobacillus	colehominis	Lactobacillus colehominis HOT 816	Health	3.01339	0.0234984	8.42423e-05	0	0.000108675	0.000220985	0	0.0028651	0.000287656	0.000621018	0.000920974	0.000949606	0.00164761	0.00205878	0.00135634	0.00130251	0.000358706	0.00113867
818	Firmicutes	Bacilli	Lactobacillales	Lactobacillaceae	Lactobacillus	reuteri	Lactobacillus reuteri HOT 818	Health	2.59437	0.0338949	0	0	0.000108675	0.000331477	0.000287601	0.00477516	0.00046025	0.00248407	0.000263135	0.000419593	0.00370712	0.00180143	0.000452112	0.000455878	0.000358706	0.000379555
819	Firmicutes	Bacilli	Lactobacillales	Lactobacillaceae	Lactobacillus	johnsonii	Lactobacillus johnsonii HOT 819	Health	2.25581	0.0109095	8.42423e-05	0.000183351	0.000108675	0.000883939	0.000766936	0.0133705	0.000690375	0.0017078	0.00131568	0.000176671	0.0102976	0.00128674	0.00406901	0.000955173	0.000358706	0.002562
821	Proteobacteria	Gammaproteobacteria	Pasteurellales	Pasteurellaceae	Haemophilus	ducreyi	Haemophilus ducreyi HOT 821	Health	2.39923	0.0109095	0	0.0011001	0	0.000386723	0.000383468	0.00764026	0.00207113	0.00621018	0.00499957	0.000618348	0.00906185	0.0110659	0.0036169	0.0252252	0.00789153	0.00218244
824	Firmicutes	Bacilli	Bacillales	Bacillaceae	Bacillus	anthracis	Bacillus anthracis HOT 824	Health	2.26422	0.00720957	0	0.000916753	0.00480885	0.00604946	0.00623135	0.0315161	0.0231276	0.0071417	0.014012	0.0047922	0.131397	0.0298523	0.0207972	0.01817	0.0127341	0.0332111
825	Firmicutes	Bacilli	Bacillales	Listeriaceae	Listeria	monocytogenes	Listeria monocytogenes HOT 825	Health	2.44496	0.00720957	0	0.00201686	0.00157578	0.0154137	0.0197486	0.0587345	0.0319299	0.0218909	0.0259188	0.0100702	0.244258	0.0678111	0.0590007	0.0345165	0.0288758	0.0585464
827	Proteobacteria	Gammaproteobacteria	Enterobacteriales	Enterobacteriaceae	Yersinia	pestis	Yersinia pestis HOT 827	Health	2.00184	0.0477149	0	0.0011001	0.000923735	0.00121542	0.00230081	0.0262634	0.00161088	0.00232882	0.00210508	0.00212005	0.0185356	0.0165989	0.012207	0.00269185	0.00538059	0.00332111
831	Firmicutes	Bacilli	Lactobacillales	Carnobacteriaceae	Alloiococcus	otitis	Alloiococcus otitis HOT 831	Health	2.48629	0.0162095	0	0.00128345	0.000271687	0.000773447	0.00153387	0.00620771	0.00241631	0.00263933	0.004868	0.00119253	0.0144166	0.0029595	0.00384295	0.00319115	0.00215223	0.005124
838	Firmicutes	Bacilli	Lactobacillales	Lactobacillaceae	Lactobacillus	iners	Lactobacillus iners HOT 838	Health	2.20662	0.0162095	8.42423e-05	0.000366701	0	0.000165739	0.000862803	0.00668523	0.00212866	0	0.00105254	0.000728767	0.0226546	0.00257348	0.00248662	0.000868339	0.00125547	0.00142333
840	Firmicutes	Clostridia	Clostridiales	Peptostreptococcaceae[13]	Peptoniphilus	indolicus	Peptoniphilus indolicus HOT 840	Health	2.18399	0.0236516	0	0.00916753	0.0027712	0.00461306	0.00383468	0.150418	0.009205	0.00760747	0.00749936	0.00435052	0.0469569	0.0133821	0.0289352	0.00653425	0.0125547	0.00635755
851	Proteobacteria	Gammaproteobacteria	Pasteurellales	Pasteurellaceae	Haemophilus	haemolyticus	Haemophilus haemolyticus HOT 851	Health	2.58055	0.0109095	0.00210606	0.0166849	0.0050262	0.0371254	0.00536855	0.167131	0.0292834	0.130724	0.0362469	0.0206705	0.0584901	0.0811932	0.0316479	0.225768	0.151912	0.00711666
853	Actinobacteria	Actinobacteria	Actinomycetales	Corynebacteriaceae	Corynebacterium	urealyticum	Corynebacterium urealyticum HOT 853	Health	2.3389	0.0109095	8.42423e-05	0.000916753	0.000163012	0.000939185	0.000766936	0.0114604	0.00149581	0.000465763	0.00184195	0.000132503	0.0107095	0.00141541	0.00384295	0.000347336	0.00143482	0.001708
857	Proteobacteria	Alphaproteobacteria	Rhodobacterales	Rhodobacteraceae	Rhodobacter	capsulatus	Rhodobacter capsulatus HOT 857	Health	2.14424	0.0477149	0	0.00128345	0.00255385	0.00301092	0.00709416	0.0697174	0.00356694	0.00822848	0.00414438	0.00198755	0.0539592	0.00720573	0.0171803	0.00492782	0.00412512	0.00683199
880	Firmicutes	Bacilli	Lactobacillales	Enterococcaceae	Enterococcus	durans	Enterococcus durans HOT 880	Health	3.30312	0.00720957	0.0139842	0.00715068	0.0166272	0.106819	0.110343	0.238281	0.25774	0.160844	0.185708	0.091383	2.05333	0.469016	0.426116	0.409552	0.220425	0.382212
881	Firmicutes	Bacilli	Lactobacillales	Lactobacillaceae	Lactobacillus	buchneri	Lactobacillus buchneri HOT 881	Health	2.31138	0.0109095	0	0.000916753	0.000271687	0.00149165	0.00268428	0.00668523	0.00402719	0.00357085	0.00434173	0.00196546	0.0271856	0.00643369	0.00519929	0.00321285	0.00340771	0.00692688
886	Firmicutes	Bacilli	Lactobacillales	Streptococcaceae	Streptococcus	oligofermentans	Streptococcus oligofermentans HOT 886	Health	3.68948	0.0477149	0.0463333	0.0526216	0.0086668	0.155131	0.0529186	0.156625	2.73182	1.86336	3.72251	0.198048	0.0601377	0.0724433	4.83918	0.418735	0.17469	0.193099
