# Supplementary material for: Functional biomarkers for chronic periodontitis and insights into the roles of Prevotella nigrescens and Fusobacterium nucleatum; a metatranscriptome analysis
Source: NPJ Biofilms Microbiomes. 2015 Sep 23;1:15017–. doi: 10.1038/npjbiofilms.2015.17 (PMC5515211; doi:10.1038/npjbiofilms.2015.17)
Supplement: Supplementary Datasheet S2 [file npjbiofilms201517-s8.xls]

## Sheet: COGs
COG ID	LEVEL 1	LEVEL 2	FUNCTION	Association	LDA score	p value	AU_01	AU_02	AU_05	AU_07	AU_08	AU_09	AU_10	AU_11	AU_12	AU_13	AU_14	AU_15	AU_16	AU_17	AU_18	AU_19
COG0643	CELLULAR PROCESSES AND SIGNALING	Signal transduction mechanisms	Chemotaxis protein histidine kinase and related kinases	Disease	3.0585	0.00381924	0	0.470207	0.121167	0.0272009	0.189478	0	0	0	0.0245689	0.0859858	0.0757876	0.0816831	0	0.0379315	0	0
COG0664	CELLULAR PROCESSES AND SIGNALING	Signal transduction mechanisms	cAMP-binding proteins - catabolite gene activator and regulatory subunit of cAMP-dependent protein kinases	Disease	2.46952	0.0221361	0	0.141412	0.0476139	0.0208007	0.0806772	0	0.0270358	0	0.0234769	0.0376766	0.0746034	0.067962	0	0.0257766	0	0
COG0835	CELLULAR PROCESSES AND SIGNALING	Signal transduction mechanisms	Chemotaxis signal transduction protein	Disease	2.48543	0.0100522	0	0.125213	0.0383754	0.0109337	0.0573831	0	0.00419522	0.0184935	0.0101005	0.0343635	0.045591	0.0154362	0	0.0229126	0	0
COG0840	CELLULAR PROCESSES AND SIGNALING	Signal transduction mechanisms	Methyl-accepting chemotaxis protein	Disease	3.39504	0.0102122	0	1.14545	0.245531	0	0	0	0	0	0	0.224442	0	0.0703203	0	0	0	0
COG1352	CELLULAR PROCESSES AND SIGNALING	Signal transduction mechanisms	Methylase of chemotaxis methyl-accepting proteins	Disease	2.49468	0.000979632	0	0.101572	0.0419286	0	0.0576672	0	0	0	0	0.0315898	0	0	0	0.00677597	0	0
COG1639	CELLULAR PROCESSES AND SIGNALING	Signal transduction mechanisms	Predicted signal transduction protein	Disease	2.01709	0.00252442	0.00102982	0.0348788	0.0143908	0.00275565	0.0130674	0	0	0	0	0.00932284	0.00414464	0	0	0.00502959	0	0
COG1776	CELLULAR PROCESSES AND SIGNALING	Signal transduction mechanisms	Chemotaxis protein CheC, inhibitor of MCP methylation	Disease	2.53096	0.00324083	0.00549239	0.134553	0.0394414	0.0111115	0.0406227	0	0	0	0.00545975	0.0184916	0.0183548	0	0	0.00607742	0	0
COG2114	CELLULAR PROCESSES AND SIGNALING	Signal transduction mechanisms	Adenylate cyclase, family 3 (some proteins contain HAMP domain)	Disease	2.42235	0.00315989	0	0.0929615	0.0318018	0	0	0	0	0	0	0.0498502	0	0	0	0	0	0
COG2204	CELLULAR PROCESSES AND SIGNALING	Signal transduction mechanisms	Response regulator containing CheY-like receiver, AAA-type ATPase, and DNA-binding domains	Disease	2.43334	0.0150561	0.117057	0.0672767	0.0973597	0.0926254	0.118175	0	0.0382231	0	0.0272988	0.116959	0.0544724	0.0992631	0	0.0514136	0	0
COG3292	CELLULAR PROCESSES AND SIGNALING	Signal transduction mechanisms	Predicted periplasmic ligand-binding sensor domain	Disease	2.19627	0.0203151	0	0.0170746	0	0	0	0	0	0	0	0.011172	0	0	0	0	0	0
COG3887	CELLULAR PROCESSES AND SIGNALING	Signal transduction mechanisms	Predicted signaling protein consisting of a modified GGDEF domain and a DHH domain	Health	2.11483	0.0282035	0.0410213	0.00700495	0.00781721	0.010667	0	0.030107	0.0610637	0.0267128	0.0464079	0.0115572	0.013026	0.0150074	0.0351617	0.0354167	0	0.0553378
COG2766	CELLULAR PROCESSES AND SIGNALING	Signal transduction mechanisms	Putative Ser protein kinase	Health	2.11167	0.0477149	0.00120146	0.000875618	0.00159897	0.00186673	0.0130674	0.169222	0.00582669	0.0349322	0.0109195	0.00308193	0.019539	0.00321587	0.0603721	0.00705539	0.0319737	0.0191554
COG1493	CELLULAR PROCESSES AND SIGNALING	Signal transduction mechanisms	Serine kinase of the HPr protein, regulates carbohydrate metabolism	Health	2.21595	0.0109095	0.0360438	0.0134261	0.00817253	0.0304011	0.0261349	0.0861684	0.0477789	0.0832207	0.0505027	0.0249636	0.0331571	0.019724	0.0550646	0.0438692	0.0426317	0.0827027
COG4585	CELLULAR PROCESSES AND SIGNALING	Signal transduction mechanisms	Signal transduction histidine kinase	Health	2.44486	0.0344914	0.0269471	0	0	0.0224008	0	0	0.106512	0	0.0764365	0	0.0349334	0.0124347	0	0.0268245	0	0.216182
COG0071	CELLULAR PROCESSES AND SIGNALING	Posttranslational modification, protein turnover, chaperones	Molecular chaperone (small heat shock protein)	Disease	2.00726	0.0203151	0	0.0315223	0.0296698	0	0	0	0	0	0	0	0	0	0	0	0	0
COG0234	CELLULAR PROCESSES AND SIGNALING	Posttranslational modification, protein turnover, chaperones	Co-chaperonin GroES (HSP10)	Disease	2.70149	0.00714599	0.104184	0.169432	0.195075	0.113071	0.0980058	0	0.0743486	0.118153	0.0805313	0.174822	0.084669	0.0593864	0	0.0549063	0.0532896	0.0778378
COG0326	CELLULAR PROCESSES AND SIGNALING	Posttranslational modification, protein turnover, chaperones	Molecular chaperone, HSP90 family	Disease	2.68942	0.023041	0.093714	0.162135	0.114238	0.0957367	0.184365	0	0.0419522	0	0.0412211	0.224442	0.207232	0.12692	0	0.0634287	0.0788686	0
COG0459	CELLULAR PROCESSES AND SIGNALING	Posttranslational modification, protein turnover, chaperones	Chaperonin GroEL (HSP60 family)	Disease	3.27405	0.00463244	0.358379	0.701516	0.556621	0.522507	0.801659	0	0.354729	0.663197	0.456981	0.776646	0.402622	0.222538	0	0.277605	0.522238	0.360608
COG0545	CELLULAR PROCESSES AND SIGNALING	Posttranslational modification, protein turnover, chaperones	FKBP-type peptidyl-prolyl cis-trans isomerases 1	Disease	2.76167	0.00695701	0.0151041	0.141558	0.153679	0.0648911	0.233509	0	0.017247	0.100173	0.0262068	0.0902235	0.0503277	0.0707491	0	0.0431706	0.107645	0
COG1047	CELLULAR PROCESSES AND SIGNALING	Posttranslational modification, protein turnover, chaperones	FKBP-type peptidyl-prolyl cis-trans isomerases 2	Disease	2.23606	0.0236516	0.0300365	0.0627527	0.0469032	0.0439126	0.0937447	0.0612522	0.0118864	0.058049	0.0103735	0.0516994	0.019539	0.034517	0.0272006	0.0356961	0.0527567	0
COG2214	CELLULAR PROCESSES AND SIGNALING	Posttranslational modification, protein turnover, chaperones	DnaJ-class molecular chaperone	Disease	2.10357	0.0393275	0.0173354	0.0261226	0.0357104	0.014845	0.0525538	0	0	0	0	0.0322832	0.0432226	0.0497388	0	0.00984961	0	0
COG3590	CELLULAR PROCESSES AND SIGNALING	Posttranslational modification, protein turnover, chaperones	Predicted metalloendopeptidase	Disease	2.35779	0.0338949	0.0254023	0.0897509	0.0934511	0.0470239	0.16874	0	0.0456813	0.0785974	0.0529596	0.0635648	0.078156	0.0585288	0.106812	0.0321335	0.0506251	0.0702365
COG0396	CELLULAR PROCESSES AND SIGNALING	Posttranslational modification, protein turnover, chaperones	ABC-type transport system involved in Fe-S cluster assembly, ATPase component	Health	2.56196	0.0236516	0.0710578	0.043489	0.0476139	0.0541352	0.098858	0.16507	0.133082	0.185962	0.157514	0.0986988	0.14447	0.0688196	0.167184	0.128394	0.128961	0.229561
COG0719	CELLULAR PROCESSES AND SIGNALING	Posttranslational modification, protein turnover, chaperones	ABC-type transport system involved in Fe-S cluster assembly, permease component	Health	2.86439	0.0338949	0.176786	0.098653	0.13307	0.117515	0.194307	0.387239	0.303687	0.339047	0.385458	0.190386	0.295453	0.135924	0.319109	0.296396	0.230211	0.405912
COG1180	CELLULAR PROCESSES AND SIGNALING	Posttranslational modification, protein turnover, chaperones	Pyruvate-formate lyase-activating enzyme	Health	2.34834	0.0477149	0.0535508	0.020577	0.0353551	0.0728025	0.026703	0	0.0915956	0.0452063	0.0977296	0.0603288	0.0757876	0.0375185	0.0689966	0.0936761	0.0490264	0.153243
COG0341	CELLULAR PROCESSES AND SIGNALING	Intracellular trafficking, secretion, and vesicular transport	Preprotein translocase subunit SecF	Disease	2.80022	0.004236	0.0355289	0.127548	0.161496	0.0976034	0.236634	0	0.0347271	0.0806522	0.0335775	0.122507	0.0349334	0.0561705	0	0.0374425	0	0
COG0342	CELLULAR PROCESSES AND SIGNALING	Intracellular trafficking, secretion, and vesicular transport	Preprotein translocase subunit SecD	Disease	2.94414	0.00449804	0.0573269	0.24313	0.20911	0.119204	0.297426	0	0.0384562	0.0965772	0.043678	0.1514	0.0396701	0.0636742	0	0.0553953	0.0921909	0
COG0616	CELLULAR PROCESSES AND SIGNALING	Intracellular trafficking, secretion, and vesicular transport	Periplasmic serine proteases (ClpP class)	Disease	2.2576	0.0100522	0.0341558	0.0601258	0.0440606	0.0438237	0.0698824	0	0.0216753	0	0.0139224	0.0482322	0.0254599	0.0587432	0	0.018861	0	0
COG0811	CELLULAR PROCESSES AND SIGNALING	Intracellular trafficking, secretion, and vesicular transport	Biopolymer transport proteins	Disease	2.49358	0.0160926	0.0446257	0.084789	0.0913192	0.080625	0.190898	0	0.0291335	0.0791111	0.0324855	0.125666	0.0509198	0.0722498	0.13733	0.068598	0.071408	0
COG1157	CELLULAR PROCESSES AND SIGNALING	Intracellular trafficking, secretion, and vesicular transport	Flagellar biosynthesis/type III secretory pathway ATPase	Disease	2.30026	0.00381924	0	0.0904806	0.0248729	0.00391125	0.0147719	0	0	0	0.0087356	0.0118654	0.0100655	0.00321587	0	0.005798	0	0
COG1298	CELLULAR PROCESSES AND SIGNALING	Intracellular trafficking, secretion, and vesicular transport	Flagellar biosynthesis pathway, component FlhA	Disease	2.24563	0.00252442	0.000858186	0.0627527	0.0309135	0.00515573	0.0224419	0	0	0	0.00627871	0.00978513	0	0	0	0.00551857	0	0
COG1766	CELLULAR PROCESSES AND SIGNALING	Intracellular trafficking, secretion, and vesicular transport	Flagellar biosynthesis/type III secretory pathway lipoprotein	Disease	2.5082	0.00252442	0	0.143601	0.0262942	0.00435571	0.0389182	0	0.00186454	0	0	0.02558	0	0	0	0.00894149	0	0
COG1886	CELLULAR PROCESSES AND SIGNALING	Intracellular trafficking, secretion, and vesicular transport	Flagellar motor switch/type III secretory pathway protein	Disease	2.49838	0.00381924	0.0060073	0.125505	0.0348221	0.0120893	0.0411908	0	0	0.00924675	0.00573274	0.0198014	0.0177627	0	0.0126052	0.00705539	0	0
COG0534	CELLULAR PROCESSES AND SIGNALING	Defense mechanisms	Na+-driven multidrug efflux pump	Disease	2.33315	0.031951	0.0410213	0.103323	0.0621823	0.0830251	0.0849384	0	0.0580338	0	0.0327585	0.0780499	0.0402622	0.0949753	0	0.038141	0	0
COG1132	CELLULAR PROCESSES AND SIGNALING	Defense mechanisms	ABC-type multidrug transport system, ATPase and permease components	Disease	3.12184	0.00658708	0.220554	0.468894	0.429946	0.194496	0.296006	0	0.302056	0	0.280085	0.349645	0.22381	0.211819	0	0.254763	0	0
COG0610	CELLULAR PROCESSES AND SIGNALING	Defense mechanisms	Type I site-specific restriction-modification system, R (restriction) subunit and related helicases	Health	2.43797	0.0109095	0.0816993	0.0255389	0.0451266	0.0486239	0.0372138	0.383086	0.0396215	0.0929812	0.0474998	0.0325914	0.0485514	0.0701059	0.122071	0.0408654	0.0841975	0.07875
COG0381	CELLULAR PROCESSES AND SIGNALING	Cell wall/membrane/envelope biogenesis	UDP-N-acetylglucosamine 2-epimerase	Disease	2.03689	0.0105625	0.0707146	0.0395488	0.0513448	0.0176895	0.0414749	0	0.0184123	0.0518845	0.0171982	0.0293554	0.0349334	0.0173657	0	0.0267546	0	0.0325338
COG0399	CELLULAR PROCESSES AND SIGNALING	Cell wall/membrane/envelope biogenesis	Predicted pyridoxal phosphate-dependent enzyme apparently involved in regulation of cell wall biogenesis	Disease	2.46502	0.0150561	0.0490883	0.102593	0.106065	0.0899587	0.0687461	0	0.0454482	0	0.0423131	0.0919186	0.0402622	0.0857565	0	0.0767711	0	0
COG0739	CELLULAR PROCESSES AND SIGNALING	Cell wall/membrane/envelope biogenesis	Membrane proteins related to metalloendopeptidases	Disease	2.62777	0.0100522	0.0465137	0.144623	0.124187	0.0561797	0.0982899	0	0.0282012	0	0.0316666	0.0802843	0.0574328	0.100335	0	0.0384903	0	0
COG0770	CELLULAR PROCESSES AND SIGNALING	Cell wall/membrane/envelope biogenesis	UDP-N-acetylmuramyl pentapeptide synthase	Disease	2.02486	0.004236	0.0568119	0.0353166	0.041218	0.0332456	0.034373	0	0.0321633	0	0.0256608	0.0441486	0.0201311	0.0242262	0	0.0317143	0	0
COG0793	CELLULAR PROCESSES AND SIGNALING	Cell wall/membrane/envelope biogenesis	Periplasmic protease	Disease	2.72912	0.004236	0.058185	0.130321	0.199694	0.0864919	0.149423	0	0.0375239	0	0.0349424	0.110949	0.0965108	0.0904731	0	0.0628	0	0
COG0836	CELLULAR PROCESSES AND SIGNALING	Cell wall/membrane/envelope biogenesis	Mannose-1-phosphate guanylyltransferase	Disease	2.11947	0.00381924	0.00446257	0.0245173	0.0474362	0.0146672	0.0321004	0	0.00885657	0	0.00982755	0.0209571	0	0.00643174	0	0.0101989	0	0
COG1089	CELLULAR PROCESSES AND SIGNALING	Cell wall/membrane/envelope biogenesis	GDP-D-mannose dehydratase	Disease	2.23147	0.00658708	0.00480584	0.0283117	0.0573854	0.028801	0.045452	0	0.0100219	0.0488023	0.0158333	0.0562452	0.0159865	0.0111483	0	0.0176036	0	0
COG2885	CELLULAR PROCESSES AND SIGNALING	Cell wall/membrane/envelope biogenesis	Outer membrane protein and related peptidoglycan-associated (lipo)proteins	Disease	3.10996	0.023041	0.573097	0.336821	0.511494	0.467216	0.630362	0	0.186687	0.402747	0.170344	0.500737	0.174075	0.250623	0	0.31386	0.5281	0
COG3209	CELLULAR PROCESSES AND SIGNALING	Cell wall/membrane/envelope biogenesis	Rhs family protein	Disease	2.50088	0.0102122	0	0.133386	0.0241623	0	0	0	0	0	0	0.0793597	0	0.014793	0	0	0	0
COG5009	CELLULAR PROCESSES AND SIGNALING	Cell wall/membrane/envelope biogenesis	Membrane carboxypeptidase/penicillin-binding protein	Disease	2.3901	0.00658708	0	0.0707792	0.0538321	0.0200896	0.0852224	0	0.00978884	0	0.0161063	0.0375995	0.0159865	0.0463085	0	0.0153682	0	0
COG1898	CELLULAR PROCESSES AND SIGNALING	Cell wall/membrane/envelope biogenesis	dTDP-4-dehydrorhamnose 3,5-epimerase and related enzymes	Health	2.07372	0.0109095	0.0217979	0.0175124	0.0218526	0.0251564	0.0119311	0.0934356	0.0510418	0.0523982	0.0379453	0.0283538	0.0337492	0.0261557	0.0630258	0.0373028	0.0394343	0.034054
COG1368	CELLULAR PROCESSES AND SIGNALING	Cell wall/membrane/envelope biogenesis	Phosphoglycerol transferase and related proteins, alkaline phosphatase superfamily	Health	2.1234	0.0338949	0.0617894	0.0106534	0.020609	0.026312	0.0255667	0	0.0778446	0.0426378	0.0772555	0.0211883	0.0278283	0.023583	0.0583818	0.0503657	0.0271777	0.0580743
COG0510	CELLULAR PROCESSES AND SIGNALING	Cell wall/membrane/envelope biogenesis	Predicted choline kinase involved in LPS biosynthesis	Health	2.08744	0.0236516	0.0314096	0.0107993	0.00604057	0.0171562	0.0181808	0.030107	0.0717848	0.0421241	0.0272988	0.0222669	0.0189469	0.0225111	0.0378155	0.0382109	0.0186513	0.0644594
COG1696	CELLULAR PROCESSES AND SIGNALING	Cell wall/membrane/envelope biogenesis	Predicted membrane protein involved in D-alanine export	Health	2.16988	0.0477149	0.0477152	0.00656714	0.0135024	0.0191118	0.0238623	0.150535	0.0398546	0.0292814	0.044497	0.0110949	0.0100655	0.0141498	0.0544012	0.018861	0.0303751	0.0456081
COG0682	CELLULAR PROCESSES AND SIGNALING	Cell wall/membrane/envelope biogenesis	Prolipoprotein diacylglyceryltransferase	Health	2.06822	0.0162095	0.0329544	0.023058	0.0259389	0.0303122	0.0284075	0.095512	0.0582669	0.0354459	0.0584193	0.0260423	0.0248678	0.0420207	0.0490938	0.0442185	0.0378356	0.050473
COG1210	CELLULAR PROCESSES AND SIGNALING	Cell wall/membrane/envelope biogenesis	UDP-glucose pyrophosphorylase	Health	2.41741	0.0338949	0.103326	0.0163449	0.0335785	0.054313	0.026703	0	0.099986	0.135105	0.0960916	0.0583255	0.0982871	0.0662469	0.100841	0.119662	0.0607501	0.129527
COG0773	CELLULAR PROCESSES AND SIGNALING	Cell wall/membrane/envelope biogenesis	UDP-N-acetylmuramate-alanine ligase	Health	2.21936	0.0109095	0.0556105	0.0563315	0.0719538	0.0702247	0.0400545	0.169222	0.086235	0.0837345	0.0868101	0.0647976	0.0674984	0.0831838	0.106149	0.0917201	0.0810001	0.0963851
COG0472	CELLULAR PROCESSES AND SIGNALING	Cell wall/membrane/envelope biogenesis	UDP-N-acetylmuramyl pentapeptide phosphotransferase/UDP-N-acetylglucosamine-1-phosphate transferase	Health	2.38536	0.0477149	0.0944005	0.0350247	0.0349998	0.048535	0.0588035	0.286536	0.0820398	0.0847619	0.087356	0.0529321	0.0923662	0.0870428	0	0.0737673	0.0730067	0.0820946
COG1256	CELLULAR PROCESSES AND SIGNALING	Cell motility	Flagellar hook-associated protein	Disease	2.58362	0.004236	0.00205965	0.189571	0.0278932	0.00808917	0.034373	0	0.00605976	0	0.00573274	0.0253489	0.0224995	0.00343026	0	0.0176036	0	0
COG1291	CELLULAR PROCESSES AND SIGNALING	Cell motility	Flagellar motor component	Disease	2.41821	0.00658708	0.00205965	0.106971	0.0367764	0.00533352	0.0386342	0	0.00536056	0.0154112	0.00573274	0.0156408	0.0177627	0.00621735	0	0.0090812	0	0
COG1344	CELLULAR PROCESSES AND SIGNALING	Cell motility	Flagellin and related hook-associated proteins	Disease	3.92434	0.00695701	0.0494315	3.62506	0.798066	0.21823	0.918982	0	0.115602	0.326205	0.164612	0.748755	0.787481	0.147072	0	0.209776	0.0836646	0
COG1406	CELLULAR PROCESSES AND SIGNALING	Cell motility	Predicted inhibitor of MCP methylation, homolog of CheC	Disease	2.5127	0.0109095	0.0013731	0.144915	0.0165227	0.00568909	0.0582353	0	0.00186454	0.0200346	0.00382183	0.0285079	0.0337492	0.00793248	0.00265372	0.00426118	0.00266448	0.000912162
COG1536	CELLULAR PROCESSES AND SIGNALING	Cell motility	Flagellar motor switch protein	Disease	2.50957	0.00411279	0	0.116895	0.0515225	0.00986701	0.053122	0.0456796	0	0	0	0.0282767	0	0	0	0.00901134	0	0
COG1558	CELLULAR PROCESSES AND SIGNALING	Cell motility	Flagellar basal body rod protein	Disease	2.2627	0.0100522	0	0.0790975	0.0335785	0.0022223	0.0110789	0.0259543	0.00139841	0	0.00327585	0.00847531	0.00769718	0	0	0.00495973	0	0
COG1580	CELLULAR PROCESSES AND SIGNALING	Cell motility	Flagellar basal body-associated protein	Disease	2.1109	0.00252442	0.00120146	0.062023	0.00657356	0.00257787	0.0102267	0	0	0	0.00245689	0.00631796	0	0	0	0.00167653	0	0
COG1749	CELLULAR PROCESSES AND SIGNALING	Cell motility	Flagellar hook protein FlgE	Disease	2.87727	0.00449804	0.0087535	0.318433	0.100558	0.0206229	0.094881	0	0.00559362	0	0.00846262	0.0384471	0.0313808	0.00814687	0	0.0194198	0.0159869	0
COG1843	CELLULAR PROCESSES AND SIGNALING	Cell motility	Flagellar hook capping protein	Disease	2.3107	0.00252442	0.00583567	0.0770544	0.0245176	0.00426681	0.0286916	0	0	0	0	0.0110179	0.00710509	0	0	0.00586785	0	0
COG1868	CELLULAR PROCESSES AND SIGNALING	Cell motility	Flagellar motor switch protein	Disease	2.67249	0.0105625	0	0.222699	0.0346444	0.00746693	0.0627805	0.0467178	0.00233068	0.0143838	0.00491378	0.0328996	0.00888136	0.00771808	0	0.00817308	0	0
COG4786	CELLULAR PROCESSES AND SIGNALING	Cell motility	Flagellar basal body rod protein	Disease	2.81248	0.00381924	0.00480584	0.256848	0.0893649	0.0145783	0.0815295	0	0	0	0.0109195	0.0342865	0.0165785	0.00407343	0	0.0147395	0	0
COG4862	CELLULAR PROCESSES AND SIGNALING	Cell motility	Negative regulator of genetic competence, sporulation and motility	Health	2.15487	0.0236516	0.0247158	0.00189717	0.00230963	0.0177784	0.00937447	0.0249162	0.0610637	0.0575353	0.0305746	0.0204948	0.00828927	0.0278709	0.0179126	0.045895	0.0266448	0.067804
COG0489	CELLULAR PROCESSES AND SIGNALING	Cell cycle control, cell division, chromosome partitioning	ATPases involved in chromosome partitioning	Disease	2.29133	0.0150561	0.0726026	0.0480131	0.0564971	0.0360012	0.138913	0	0.0403207	0	0.0404022	0.0608681	0.0373017	0.0797535	0	0.0397477	0	0
COG0849	CELLULAR PROCESSES AND SIGNALING	Cell cycle control, cell division, chromosome partitioning	Actin-like ATPase involved in cell division	Health	2.5748	0.00720957	0.12684	0.0621689	0.0666239	0.136538	0.0960173	0.114199	0.180627	0.15103	0.139224	0.11511	0.181772	0.120488	0.181116	0.135799	0.134823	0.222263
COG0206	CELLULAR PROCESSES AND SIGNALING	Cell cycle control, cell division, chromosome partitioning	Cell division GTPase	Health	2.45618	0.0477149	0.363699	0.161989	0.216572	0.222941	0.171297	0.259543	0.238428	0.358568	0.180718	0.218278	0.267033	0.131422	0.306504	0.248266	0.345316	0.342973
COG3599	CELLULAR PROCESSES AND SIGNALING	Cell cycle control, cell division, chromosome partitioning	Cell division initiation protein	Health	2.53422	0.0236516	0.0559538	0.00466996	0.0117258	0.0483572	0.0284075	0	0.0943924	0.0698643	0.124209	0.027198	0.15572	0.0662469	0.0689966	0.104085	0.0474277	0.117365
COG4477	CELLULAR PROCESSES AND SIGNALING	Cell cycle control, cell division, chromosome partitioning	Negative regulator of septation ring formation	Health	2.52361	0.0236516	0.0508046	0.00817244	0.00515225	0.0400014	0.0193171	0.0332216	0.128886	0.114557	0.133764	0.0439175	0.0710509	0.0415919	0.0895629	0.0886465	0.0367698	0.118581
COG0024	INFORMATION STORAGE AND PROCESSING	Translation, ribosomal structure and biogenesis	Methionine aminopeptidase	Disease	2.59267	0.00714599	0.130101	0.146228	0.171623	0.161872	0.228396	0	0.103948	0.122263	0.0903589	0.164421	0.134405	0.0981912	0	0.116798	0.111908	0.136216
COG0080	INFORMATION STORAGE AND PROCESSING	Translation, ribosomal structure and biogenesis	Ribosomal protein L11	Disease	2.6106	0.0162095	0.285604	0.308947	0.344845	0.270498	0.39458	0.127695	0.26057	0.301033	0.288002	0.330922	0.194206	0.190165	0.307168	0.291506	0.372494	0.20402
COG0091	INFORMATION STORAGE AND PROCESSING	Translation, ribosomal structure and biogenesis	Ribosomal protein L22	Disease	2.50366	0.0338949	0.109333	0.27188	0.276622	0.237519	0.239475	0.0986265	0.20137	0.167469	0.209381	0.186688	0.164009	0.136138	0.197702	0.177433	0.236073	0.135608
COG0124	INFORMATION STORAGE AND PROCESSING	Translation, ribosomal structure and biogenesis	Histidyl-tRNA synthetase	Disease	2.0939	0.033699	0.0516628	0.0520993	0.0719538	0.0572464	0.0738594	0	0.0454482	0.0724329	0.0466809	0.0679566	0.0467752	0.0437358	0	0.0600756	0.061283	0.0699324
COG0228	INFORMATION STORAGE AND PROCESSING	Translation, ribosomal structure and biogenesis	Ribosomal protein S16	Disease	2.50383	0.0109095	0.0971467	0.142288	0.180329	0.0845363	0.164479	0	0.106046	0.117639	0.145775	0.140998	0.0698667	0.0666757	0.119417	0.108136	0.10125	0.105507
COG0233	INFORMATION STORAGE AND PROCESSING	Translation, ribosomal structure and biogenesis	Ribosome recycling factor	Disease	2.31272	0.0160926	0.105557	0.11383	0.0996694	0.0844474	0.0940287	0	0.072251	0.0893852	0.0745256	0.0953857	0.0574328	0.0463085	0	0.0814514	0.0911252	0.100642
COG0238	INFORMATION STORAGE AND PROCESSING	Translation, ribosomal structure and biogenesis	Ribosomal protein S18	Disease	2.14389	0.0338949	0.048745	0.0901887	0.128451	0.074047	0.0855065	0.0519087	0.0815737	0	0.104008	0.0948464	0.0467752	0.0503819	0.0723138	0.0875288	0.0879278	0.0650675
COG0252	INFORMATION STORAGE AND PROCESSING	Translation, ribosomal structure and biogenesis	L-asparaginase/archaeal Glu-tRNAGln amidotransferase subunit D	Disease	2.04333	0.0150561	0.036902	0.0392569	0.0460149	0.0267565	0.0372138	0	0.0181793	0	0.0202011	0.0247325	0.0183548	0.0340882	0	0.0264053	0	0
COG0359	INFORMATION STORAGE AND PROCESSING	Translation, ribosomal structure and biogenesis	Ribosomal protein L9	Disease	2.62568	0.0109095	0.0355289	0.132948	0.130938	0.0744026	0.232373	0.0685195	0.0762131	0.107365	0.0682469	0.112336	0.0432226	0.0505963	0	0.0688075	0.132691	0.0580743
COG0532	INFORMATION STORAGE AND PROCESSING	Translation, ribosomal structure and biogenesis	Translation initiation factor 2 (IF-2; GTPase)	Disease	2.88042	0.0157438	0.236173	0.280636	0.313754	0.272898	0.366172	0	0.221647	0.374493	0.180445	0.241084	0.174075	0.147716	0	0.189937	0.296823	0
COG0809	INFORMATION STORAGE AND PROCESSING	Translation, ribosomal structure and biogenesis	S-adenosylmethionine:tRNA-ribosyltransferase-isomerase (queuine synthetase)	Disease	2.36444	0.0109095	0.0566403	0.0478671	0.063426	0.0374235	0.17357	0	0.0323964	0.0554805	0.0270258	0.0696516	0.0426305	0.0424495	0.0524109	0.0369535	0.0564869	0.0288851
COG1384	INFORMATION STORAGE AND PROCESSING	Translation, ribosomal structure and biogenesis	Lysyl-tRNA synthetase (class I)	Disease	2.21477	0.00449804	0	0.0678604	0.00888319	0.0011556	0.0355093	0	0	0.00976046	0.00136494	0.0131753	0.006513	0.000643174	0	0.000698554	0.00692764	0.0039527
COG1530	INFORMATION STORAGE AND PROCESSING	Translation, ribosomal structure and biogenesis	Ribonucleases G and E	Disease	2.48012	0.0331133	0.0302082	0.0624608	0.117613	0.0634689	0.120164	0	0.0158486	0.0981183	0.0248419	0.0725024	0.0349334	0.0866141	0	0.0372329	0.0905923	0
COG1825	INFORMATION STORAGE AND PROCESSING	Translation, ribosomal structure and biogenesis	Ribosomal protein L25 (general stress protein Ctc)	Disease	2.14103	0.0467388	0.0375886	0.0537046	0.0513448	0.0509351	0.121584	0	0.0454482	0	0.0417671	0.0604058	0.078156	0.0366609	0	0.0499466	0.0783357	0
COG0064	INFORMATION STORAGE AND PROCESSING	Translation, ribosomal structure and biogenesis	Asp-tRNAAsn/Glu-tRNAGln amidotransferase B subunit (PET112 homolog)	Health	2.44897	0.00720957	0.130273	0.0567693	0.0572077	0.0755582	0.060792	0.236704	0.0997529	0.138701	0.126393	0.0755073	0.0965108	0.0668901	0.146618	0.0938158	0.140684	0.141689
COG4108	INFORMATION STORAGE AND PROCESSING	Translation, ribosomal structure and biogenesis	Peptide chain release factor RF-3	Health	2.36077	0.0236516	0.0286634	0.023058	0.0573854	0.052624	0.0602239	0.209711	0.0659581	0.142811	0.0633331	0.0466912	0.052104	0.0696771	0.143301	0.0607043	0.102316	0.109763
COG0482	INFORMATION STORAGE AND PROCESSING	Translation, ribosomal structure and biogenesis	Predicted tRNA(5-methylaminomethyl-2-thiouridylate) methyltransferase, contains the PP-loop ATPase domain	Health	2.31379	0.00720957	0.066252	0.0253929	0.0325125	0.0694246	0.0511335	0.179604	0.0645597	0.0724329	0.0529596	0.0598665	0.0639458	0.0634598	0.0942069	0.0736974	0.0756712	0.0784459
COG0257	INFORMATION STORAGE AND PROCESSING	Translation, ribosomal structure and biogenesis	Ribosomal protein L36	Health	2.26227	0.0236516	0.0665953	0.0255389	0.017411	0.0368013	0.0312482	0.0311452	0.0901972	0.0488023	0.0851721	0.0407585	0.0740114	0.0435214	0.0616989	0.0746754	0.0325066	0.0808784
COG0361	INFORMATION STORAGE AND PROCESSING	Translation, ribosomal structure and biogenesis	Translation initiation factor 1 (IF-1)	Health	2.57069	0.0477149	0.13525	0.103469	0.127563	0.172717	0.151412	0	0.271058	0.214216	0.23395	0.133602	0.148023	0.1445	0.271343	0.185745	0.227546	0.277601
COG3557	INFORMATION STORAGE AND PROCESSING	Translation, ribosomal structure and biogenesis	Uncharacterized domain/protein associated with RNAses G and E	Health	2.27159	0.0109095	0.0111564	0.00189717	0.00177664	0.0211563	0.0176126	0.0290689	0.0557032	0.0395555	0.0278447	0.0248866	0.0680904	0.0375185	0.02322	0.0493179	0.0373027	0.105203
COG0557	INFORMATION STORAGE AND PROCESSING	Transcription	Exoribonuclease R	Disease	2.10142	0.0452824	0.0671102	0.0427594	0.0570301	0.0392903	0.0710187	0	0.0489442	0	0.0420401	0.0509289	0.0627616	0.0503819	0	0.0496672	0	0
COG1158	INFORMATION STORAGE AND PROCESSING	Transcription	Transcription termination factor	Disease	2.4299	0.0236516	0.0535508	0.128716	0.135202	0.0817806	0.174138	0.192062	0.0417191	0.101714	0.0494108	0.105094	0.100655	0.0711779	0.100178	0.0692267	0.0959212	0.0462162
COG1595	INFORMATION STORAGE AND PROCESSING	Transcription	DNA-directed RNA polymerase specialized sigma subunit, sigma24 homolog	Disease	2.49539	0.0221361	0.0750055	0.0812866	0.0930958	0.0472016	0.113062	0	0.0445159	0	0.0494108	0.116189	0.116642	0.0565993	0	0.056513	0	0
COG2183	INFORMATION STORAGE AND PROCESSING	Transcription	Transcriptional accessory protein	Disease	2.44924	0.0100522	0.0772368	0.134407	0.0652026	0.0615132	0.0812454	0	0.0489442	0.0924675	0.0485918	0.0553977	0.0509198	0.0563849	0	0.0493878	0	0
COG1278	INFORMATION STORAGE AND PROCESSING	Transcription	Cold shock proteins	Health	2.79406	0.0338949	0.0379318	0.0360463	0.0811923	0.0835585	0.0701665	0	0.147765	0.123804	0.15533	0.111951	0.394333	0.163581	0.250776	0.234435	0.303751	0.281554
COG3343	INFORMATION STORAGE AND PROCESSING	Transcription	DNA-directed RNA polymerase, delta subunit	Health	2.59027	0.0477149	0.0561254	0.00773463	0.00568524	0.0541352	0.0284075	0.0892829	0.108143	0.199319	0.102916	0.0640271	0	0.0606727	0.173818	0.105691	0.120434	0.145642
COG1758	INFORMATION STORAGE AND PROCESSING	Transcription	DNA-directed RNA polymerase, subunit K/omega	Health	2.28359	0.0109095	0.0408497	0.0118208	0.0236293	0.0210674	0.0116471	0.0498323	0.0573346	0	0.043678	0.0149474	0.0538803	0.0225111	0.0942069	0.0500165	0.0660791	0.0927365
COG2740	INFORMATION STORAGE AND PROCESSING	Transcription	Predicted nucleic-acid-binding protein implicated in transcription termination	Health	2.16199	0.0338949	0.0327827	0.00145936	0.00906085	0.03289	0.0122152	0	0.0533725	0.0410967	0.0496837	0.0251177	0.0598012	0.0315155	0.0165857	0.0383506	0.035704	0.056554
COG4109	INFORMATION STORAGE AND PROCESSING	Transcription	Predicted transcriptional regulator containing CBS domains	Health	2.33498	0.00467773	0.0180219	0.00350247	0.00781721	0.0259565	0.0187489	0.0280307	0.0617629	0.0349322	0.0597843	0.0181834	0.0757876	0.0338738	0.0590452	0.0514136	0.0367698	0.0976013
COG0210	INFORMATION STORAGE AND PROCESSING	Replication, recombination and repair	Superfamily I DNA and RNA helicases	Disease	2.33806	0.0221361	0.0801546	0.094129	0.0762178	0.0569798	0.117039	0	0.072251	0	0.0603303	0.0721172	0.0598012	0.112127	0	0.0532997	0	0
COG0272	INFORMATION STORAGE AND PROCESSING	Replication, recombination and repair	NAD-dependent DNA ligase (contains BRCT domain type II)	Disease	2.14978	0.0150561	0.0767219	0.0531208	0.0554311	0.0428459	0.0755639	0	0.0456813	0	0.0474998	0.0529321	0.0396701	0.063031	0	0.0390492	0	0
COG0514	INFORMATION STORAGE AND PROCESSING	Replication, recombination and repair	Superfamily II DNA helicase	Disease	2.49521	0.004236	0.0533792	0.071071	0.0986034	0.0664912	0.108801	0	0.0356593	0	0.022385	0.0793597	0.0603933	0.0315155	0	0.0278723	0	0
COG0587	INFORMATION STORAGE AND PROCESSING	Replication, recombination and repair	DNA polymerase III, alpha subunit	Disease	2.60165	0.0100522	0.078095	0.134261	0.113705	0.0696024	0.154537	0	0.0533725	0	0.0827152	0.0797449	0.0515119	0.0814687	0	0.0577704	0	0
COG1315	INFORMATION STORAGE AND PROCESSING	Replication, recombination and repair	Predicted polymerase, most proteins contain PALM domain, HD hydrolase domain and Zn-ribbon domain	Disease	2.2728	0.00252442	0	0.0799731	0.0149238	0	0.0210215	0	0.000699203	0	0.00163793	0.0148703	0	0.00300148	0	0	0	0
COG3039	INFORMATION STORAGE AND PROCESSING	Replication, recombination and repair	Transposase and inactivated derivatives, IS5 family	Disease	2.3123	0.00449804	0.00102982	0.0484509	0.040685	0.00391125	0.0653372	0	0.00605976	0.0277402	0.00682469	0.0292013	0.00888136	0.00385904	0	0.00426118	0.0277106	0
COG4974	INFORMATION STORAGE AND PROCESSING	Replication, recombination and repair	Site-specific recombinase XerD	Disease	2.41942	0.00381924	0.155332	0.0497643	0.0485022	0.0209785	0.0991421	0	0.0144502	0	0.0155603	0.0665697	0	0.0336594	0	0.0273135	0	0
COG2176	INFORMATION STORAGE AND PROCESSING	Replication, recombination and repair	DNA polymerase III, alpha subunit (gram-positive type)	Health	2.55756	0.0477149	0.155503	0.0202852	0.0318018	0.0983145	0.053122	0	0.160817	0.138701	0.162428	0.0812859	0.0858532	0.0428782	0.165194	0.10136	0.081533	0.199459
COG0816	INFORMATION STORAGE AND PROCESSING	Replication, recombination and repair	Predicted endonuclease involved in recombination (possible Holliday junction resolvase in Mycoplasmas and B. subtilis)	Health	2.32867	0.0338949	0.104012	0.0175124	0.0181217	0.0614244	0.0278393	0	0.0992868	0.142811	0.0949997	0.0374454	0.0568407	0.0544554	0.0444498	0.0776792	0.0314408	0.090304
COG0116	INFORMATION STORAGE AND PROCESSING	Replication, recombination and repair	Predicted N6-adenine-specific DNA methylase	Health	2.21037	0.0236516	0.0322678	0.0242254	0.0399743	0.0533352	0.0420431	0.100703	0.082739	0.0611313	0.0696118	0.0485404	0.0201311	0.059172	0.0749675	0.0563733	0.0644804	0.0939527
COG3328	INFORMATION STORAGE AND PROCESSING	Replication, recombination and repair	Transposase and inactivated derivatives	Health	2.08904	0.0338949	0.00326111	0.00423216	0.00337561	0.0055113	0.00965854	0.112123	0.0156155	0	0.021293	0.00315898	0.0384859	0.0270133	0.0451132	0.015927	0	0.0252365
COG0304	METABOLISM	Secondary metabolites biosynthesis, transport and catabolism	3-oxoacyl-(acyl-carrier-protein) synthase	Disease	2.92606	0.00467773	0.402318	0.317849	0.329922	0.205607	0.424124	0	0.173402	0.254799	0.161882	0.255261	0.103024	0.107839	0.250113	0.185187	0.247264	0.144426
COG1228	METABOLISM	Secondary metabolites biosynthesis, transport and catabolism	Imidazolonepropionase and related amidohydrolases	Disease	2.28119	0.004236	0.0139026	0.0465537	0.0588067	0.0402681	0.045736	0	0.0153825	0	0.0120115	0.0443798	0	0.00879004	0	0.0177433	0.0341053	0
COG2368	METABOLISM	Secondary metabolites biosynthesis, transport and catabolism	Aromatic ring hydroxylase	Disease	2.98834	0.00467773	0.00171637	0.282679	0.186902	0.0347568	0.183796	0.0155726	0.0153825	0.0303088	0.00709768	0.0996234	0.00296045	0.0111483	0.00398057	0.000768409	0.02025	0.00486486
COG0044	METABOLISM	Nucleotide transport and metabolism	Dihydroorotase and related cyclic amidohydrolases	Disease	2.24053	0.0234984	0.0415362	0.0668389	0.0913192	0.0287121	0.0443157	0	0.0305319	0.0601039	0.0335775	0.0397569	0.039078	0.0237974	0	0.0374425	0.0628817	0.0446959
COG0283	METABOLISM	Nucleotide transport and metabolism	Cytidylate kinase	Disease	2.6692	0.00714599	0.0444541	0.210878	0.0691112	0.0320011	0.156809	0	0.0540717	0	0.0507757	0.0863711	0.0615774	0.039448	0	0.0470127	0.0378356	0.0751013
COG0737	METABOLISM	Nucleotide transport and metabolism	5'-nucleotidase/2',3'-cyclic phosphodiesterase and related esterases	Disease	2.36896	0.0234984	0.0209397	0.114414	0.0557864	0.0326234	0.117891	0	0.0382231	0.0960635	0.0758906	0.0673402	0.0550644	0.0231543	0	0.0644765	0.0628817	0.050777
COG1001	METABOLISM	Nucleotide transport and metabolism	Adenine deaminase	Disease	2.19532	0.00173441	0	0.0233498	0.0465479	0	0.0357934	0	0	0	0.00409481	0.0201866	0.00532882	0	0	0	0	0
COG1328	METABOLISM	Nucleotide transport and metabolism	Oxygen-sensitive ribonucleoside-triphosphate reductase	Disease	2.71081	0.00467773	0.139541	0.222845	0.232029	0.130405	0.192319	0.0923975	0.0978884	0.0965772	0.0835342	0.212345	0.100063	0.0812543	0.126715	0.136707	0.157737	0.111284
COG2759	METABOLISM	Nucleotide transport and metabolism	Formyltetrahydrofolate synthetase	Disease	2.78692	0.00467773	0.209912	0.260642	0.293323	0.151916	0.222146	0	0.0915956	0.174147	0.115201	0.193237	0.0805244	0.0508107	0.129369	0.139641	0.113507	0.130743
COG0503	METABOLISM	Nucleotide transport and metabolism	Adenine/guanine phosphoribosyltransferases and related PRPP-binding proteins	Health	2.35796	0.00467773	0.0707146	0.0408622	0.0405073	0.0704024	0.0434634	0.10797	0.0918286	0.0868167	0.087629	0.0589419	0.0894057	0.0681764	0.0895629	0.0957717	0.0756712	0.0972973
COG0194	METABOLISM	Nucleotide transport and metabolism	Guanylate kinase	Health	2.14062	0.0338949	0.0626476	0.0407163	0.0456596	0.0860474	0.0553946	0	0.068988	0.114557	0.0545975	0.0480781	0.0888136	0.0660325	0.0935435	0.0873192	0.0746054	0.12375
COG0208	METABOLISM	Nucleotide transport and metabolism	Ribonucleotide reductase, beta subunit	Health	2.65187	0.00467773	0.0820426	0.0534127	0.0588067	0.0640022	0.060792	0.538812	0.0804083	0.130996	0.0917238	0.054319	0.104208	0.0836126	0.20898	0.118405	0.134823	0.135
COG0207	METABOLISM	Nucleotide transport and metabolism	Thymidylate synthase	Health	2.38868	0.0109095	0.0472003	0.0202852	0.0300252	0.0312011	0.0298279	0.327025	0.0375239	0.0914401	0.043132	0.0334389	0.0331571	0.0355889	0.133349	0.0408654	0.066612	0.0662838
COG0331	METABOLISM	Lipid transport and metabolism	(acyl-carrier-protein) S-malonyltransferase	Disease	2.21365	0.0234984	0.155675	0.0842053	0.107664	0.0936032	0.0997102	0	0.0638605	0.100687	0.0715228	0.0844449	0.0402622	0.043307	0	0.0895546	0.071408	0.0796621
COG0332	METABOLISM	Lipid transport and metabolism	3-oxoacyl-[acyl-carrier-protein] synthase III	Disease	2.70649	0.00381924	0.299507	0.134845	0.215684	0.122849	0.16874	0	0.116534	0.178257	0.125301	0.139226	0	0.0696771	0	0.110302	0	0
COG0511	METABOLISM	Lipid transport and metabolism	Biotin carboxyl carrier protein	Disease	2.36347	0.0331133	0.0782666	0.112371	0.0801264	0.0264009	0.0650531	0	0.0652589	0	0.0529596	0.0308193	0.0307887	0.0304436	0	0.056513	0.0618159	0
COG0615	METABOLISM	Lipid transport and metabolism	Cytidylyltransferase	Disease	2.18873	0.00658708	0.00669385	0.0204311	0.080304	0.00737803	0.0329527	0	0.0251713	0	0.0106465	0.0285079	0.0165785	0.0113627	0	0.0187911	0	0
COG3425	METABOLISM	Lipid transport and metabolism	3-hydroxy-3-methylglutaryl CoA synthase	Health	2.09203	0.0477149	0.0109848	0.00145936	0.00515225	0.00853363	0.00710187	0.0384124	0.0608307	0.0277402	0.0543245	0.0141769	0.0207232	0.0152218	0	0.0329019	0.0117237	0.0307094
COG0821	METABOLISM	Lipid transport and metabolism	Enzyme involved in the deoxyxylulose pathway of isoprenoid biosynthesis	Disease	2.07978	0.0477149	0.0679684	0.0647958	0.0541874	0.0399125	0.0752798	0.125619	0.0256374	0.0760288	0.0311206	0.0534715	0.0219074	0.0467373	0	0.0340894	0.0570198	0.0316216
COG1022	METABOLISM	Lipid transport and metabolism	Long-chain acyl-CoA synthetases (AMP-forming)	Disease	2.66445	0.0221361	0.0665953	0.179502	0.0875882	0.0880919	0.152832	0	0.0351932	0	0.0292097	0.104015	0.108353	0.101407	0	0.049248	0	0
COG1154	METABOLISM	Lipid transport and metabolism	Deoxyxylulose-5-phosphate synthase	Disease	2.31161	0.0162095	0.0296932	0.0666929	0.0923852	0.0516462	0.0642009	0	0.0216753	0.0621587	0.0264798	0.0649517	0.0420385	0.0510251	0.0703235	0.0379315	0.041033	0.0267567
COG0825	METABOLISM	Lipid transport and metabolism	Acetyl-CoA carboxylase alpha subunit	Health	2.44248	0.0109095	0.153959	0.036776	0.0405073	0.0913809	0.0423271	0.174413	0.117	0.134592	0.0775285	0.0591731	0.045591	0.0488812	0.1161	0.088856	0.0937896	0.120709
COG1924	METABOLISM	Lipid transport and metabolism	Activator of 2-hydroxyglutaryl-CoA dehydratase (HSP70-class ATPase domain)	Disease	2.52288	0.0109095	0.152071	0.148563	0.111751	0.107026	0.0789728	0	0.0468466	0.033391	0.0303016	0.0826728	0.0384859	0.0250838	0.0471035	0.0425419	0.045829	0.0313176
COG0777	METABOLISM	Lipid transport and metabolism	Acetyl-CoA carboxylase beta subunit	Health	2.39459	0.00467773	0.121691	0.029917	0.0319795	0.0670245	0.0346571	0.146382	0.0918286	0.124317	0.0491378	0.0419913	0.0473673	0.0420207	0.124725	0.0794256	0.0991186	0.0963851
COG0370	METABOLISM	Inorganic ion transport and metabolism	Fe2+ transport system protein B	Disease	2.47596	0.0150561	0.144519	0.0837675	0.113705	0.0471127	0.0829498	0	0.0263366	0	0.0518676	0.0870645	0.0136181	0.104409	0	0.0678296	0	0
COG0607	METABOLISM	Inorganic ion transport and metabolism	Rhodanese-related sulfurtransferase	Disease	2.41627	0.0221361	0.0183652	0.12784	0.0525885	0.0523574	0.0937447	0	0.0386892	0	0.0393102	0.0619468	0.0686825	0.0505963	0	0.0655942	0	0
COG0609	METABOLISM	Inorganic ion transport and metabolism	ABC-type Fe3+-siderophore transport system, permease component	Disease	2.16555	0.0452824	0.130788	0.0572071	0.0554311	0.0424015	0.0394864	0	0.0417191	0	0.0242959	0.0361356	0.032565	0.0132923	0	0.0414941	0	0
COG0614	METABOLISM	Inorganic ion transport and metabolism	ABC-type Fe3+-hydroxamate transport system, periplasmic component	Disease	2.58012	0.0150561	0.173182	0.147104	0.0929181	0.125249	0.0840861	0	0.0410199	0	0.0240229	0.0803613	0.0438147	0.0152218	0	0.069576	0	0
COG1785	METABOLISM	Inorganic ion transport and metabolism	Alkaline phosphatase	Disease	2.40407	0.00381924	0.00686549	0.0286035	0.0536545	0.00586687	0.135504	0	0	0	0.00409481	0.0246554	0.0183548	0.014793	0	0.00488988	0	0
COG1117	METABOLISM	Inorganic ion transport and metabolism	ABC-type phosphate transport system, ATPase component	Health	2.4554	0.00467773	0.0343275	0.00394028	0.00906085	0.0233786	0.0164763	0.121466	0.0715518	0.0575353	0.0827152	0.0213424	0.0526961	0.0623878	0.0756309	0.0514834	0.045829	0.0833108
COG1393	METABOLISM	Inorganic ion transport and metabolism	Arsenate reductase and related proteins, glutaredoxin family	Health	2.77002	0.00467773	0.0629909	0.00466996	0.0108375	0.0693357	0.0431794	0.115237	0.174801	0.108392	0.147959	0.0528551	0.216113	0.114056	0.109466	0.133703	0.0751383	0.215574
COG0288	METABOLISM	Inorganic ion transport and metabolism	Carbonic anhydrase	Health	2.10157	0.0109095	0.00652222	0.00262686	0.0083502	0.00924476	0.00937447	0.105894	0.0237729	0.0303088	0.0150143	0.00662615	0.00888136	0.0169369	0.0550646	0.0187212	0.0277106	0.0480405
COG0753	METABOLISM	Inorganic ion transport and metabolism	Catalase	Health	2.42686	0.0162095	0.14675	0.0167827	0.0159897	0.0140449	0.0133515	0.10797	0.0589661	0.0770562	0.107011	0.0296636	0.0467752	0.0818974	0.0444498	0.073418	0.0447632	0.126486
COG0376	METABOLISM	Inorganic ion transport and metabolism	Catalase (peroxidase I)	Health	2.404	0.0109095	0.00154474	0.00131343	0.00337561	0.00844474	0.0164763	0.167146	0.0328625	0.0436652	0.0338505	0.0103245	0.0823006	0.0510251	0.100178	0.0331813	0.0436974	0.0544257
COG1918	METABOLISM	Inorganic ion transport and metabolism	Fe2+ transport system protein A	Disease	2.13793	0.00324083	0.0346707	0.0239336	0.039086	0	0.022726	0	0	0.00513708	0.0043678	0.0355963	0.00473673	0.0128635	0	0.00468031	0	0
COG3303	METABOLISM	Inorganic ion transport and metabolism	Formate-dependent nitrite reductase, periplasmic cytochrome c552 subunit	Disease	2.12403	0.033699	0.0166488	0.0293332	0.0604057	0.0549352	0.0437475	0.00622904	0.00559362	0.0195209	0.0120115	0.022421	0	0.00450222	0.0311812	0.00824293	0.0181185	0
COG3470	METABOLISM	Inorganic ion transport and metabolism	Uncharacterized protein probably involved in high-affinity Fe2+ transport	Disease	3.21791	0.00467773	0.195838	0.633948	0.429236	0.185251	0.283223	0.00934356	0.117233	0.146921	0.0791664	0.297021	0.118418	0.0574568	0.122071	0.122177	0.185981	0.0854392
COG4771	METABOLISM	Inorganic ion transport and metabolism	Outer membrane receptor for ferrienterochelin and colicins	Disease	3.00971	0.004236	0.0238576	0.0950046	0.270937	0.0415126	0.42526	0	0.0135179	0.0498297	0.0120115	0.146315	0.0142102	0.0756801	0	0.0288503	0	0
COG0605	METABOLISM	Inorganic ion transport and metabolism	Superoxide dismutase	Health	2.8909	0.0162095	0.160996	0.106242	0.15972	0.14845	0.208795	0.263696	0.288771	0.294869	0.328404	0.21874	0.562486	0.271848	0.370193	0.259652	0.26325	0.423851
COG0567	METABOLISM	Energy production and conversion	2-oxoglutarate dehydrogenase complex, dehydrogenase (E1) component, and related enzymes	Health	2.51831	0.0282035	0.0169921	0.0129883	0.038553	0.0420459	0	0.365437	0.0179462	0.128941	0.0480458	0.00662615	0.0414464	0.0608871	0.155242	0.0440089	0.137487	0
COG1048	METABOLISM	Energy production and conversion	Aconitase A	Health	2.53548	0.00467773	0.0185368	0.0186799	0.0318018	0.040357	0.0363616	0.307299	0.0391554	0.065241	0.0646981	0.0300488	0.114866	0.0900443	0.16055	0.0457553	0.0825988	0.0802702
COG0372	METABOLISM	Energy production and conversion	Citrate synthase	Health	2.4441	0.0194902	0.013731	0.0198474	0.0207867	0.039468	0	0.298994	0.0233068	0.061645	0.0521406	0.0209571	0.0899978	0.0469517	0.126052	0.0271039	0.0889936	0
COG0056	METABOLISM	Energy production and conversion	F0F1-type ATP synthase, alpha subunit	Health	2.93439	0.0338949	0.295903	0.12784	0.181928	0.306055	0.111073	0.573072	0.270358	0.386822	0.266982	0.165808	0.156312	0.123275	0.447151	0.247009	0.662389	0.268784
COG0224	METABOLISM	Energy production and conversion	F0F1-type ATP synthase, gamma subunit	Health	2.68956	0.00467773	0.149496	0.0372138	0.0595174	0.122938	0.0551105	0.137039	0.178996	0.18288	0.196824	0.0580944	0.103616	0.0821118	0.126052	0.133284	0.254724	0.166013
COG0277	METABOLISM	Energy production and conversion	FAD/FMN-containing dehydrogenases	Disease	2.34527	0.0452824	0.11534	0.0820163	0.111218	0.180895	0.0553946	0	0.0524402	0	0.0496837	0.101395	0.0526961	0.0844701	0	0.0394683	0	0
COG0427	METABOLISM	Energy production and conversion	Acetyl-CoA hydrolase	Disease	2.90039	0.00467773	0.0926841	0.200079	0.196674	0.0560908	0.235214	0.0498323	0.0361255	0.0359596	0.0313936	0.107174	0.013026	0.0426639	0.0471035	0.0224236	0.0474277	0
COG0543	METABOLISM	Energy production and conversion	2-polyprenylphenol hydroxylase and related flavodoxin oxidoreductases	Disease	2.78488	0.00449804	0.0102982	0.160238	0.155278	0.044446	0.141185	0	0.0177131	0.0359596	0.0141954	0.0778958	0.0301966	0.0405199	0	0.0176036	0	0.0477365
COG0371	METABOLISM	Energy production and conversion	Glycerol dehydrogenase and related enzymes	Health	2.08658	0.0236516	0.0221412	0.00248092	0.0122588	0.0200007	0.0116471	0.0249162	0.0258705	0.0287677	0.0535056	0.0183375	0.0171706	0.00943321	0.0199029	0.0302474	0.0207829	0.111588
COG0674	METABOLISM	Energy production and conversion	Pyruvate:ferredoxin oxidoreductase and related 2-oxoacid:ferredoxin oxidoreductases, alpha subunit	Disease	3.50394	0.00720957	0.665953	1.00638	0.775147	0.743937	1.01102	0	0.227241	0.247094	0.149051	0.717011	0.219074	0.166796	0.246132	0.225563	0.204632	0.224696
COG0716	METABOLISM	Energy production and conversion	Flavodoxins	Disease	2.75702	0.0477149	0.2348	0.36236	0.21444	0.236364	0.288052	0.0560614	0.222813	0.272779	0.122844	0.368059	0.168746	0.122417	0.183106	0.267895	0.311744	0.233513
COG1013	METABOLISM	Energy production and conversion	Pyruvate:ferredoxin oxidoreductase and related 2-oxoacid:ferredoxin oxidoreductases, beta subunit	Disease	3.42721	0.0109095	0.634371	0.900136	0.734817	0.754071	0.85677	0.116275	0.228173	0.24658	0.151235	0.701293	0.203679	0.168726	0.227556	0.223747	0.200902	0.220135
COG1014	METABOLISM	Energy production and conversion	Pyruvate:ferredoxin oxidoreductase and related 2-oxoacid:ferredoxin oxidoreductases, gamma subunit	Disease	3.48789	0.00720957	0.659259	0.957343	0.733574	0.730336	0.963866	0	0.22258	0.244525	0.151508	0.68858	0.210784	0.171942	0.258074	0.216691	0.21529	0.227128
COG0554	METABOLISM	Energy production and conversion	Glycerol kinase	Health	2.81261	0.00467773	0.0621327	0.0491806	0.0943395	0.141694	0.115903	0.154688	0.130751	0.241443	0.186178	0.0848301	0.380122	0.143642	0.254757	0.133424	0.188112	0.496824
COG1042	METABOLISM	Energy production and conversion	Acyl-CoA synthetase (NDP forming)	Disease	2.33136	0.000395841	0	0.0347329	0.041751	0	0.0786887	0	0	0	0	0.014331	0	0	0	0	0	0
COG1845	METABOLISM	Energy production and conversion	Heme/copper-type cytochrome/quinol oxidase, subunit 3	Health	2.00354	0.0452824	0	0.00145936	0.00266496	0.00275565	0	0.134963	0.0072251	0.0205483	0.0125574	0	0.0201311	0.018652	0	0.0117357	0.02025	0
COG0538	METABOLISM	Energy production and conversion	Isocitrate dehydrogenases	Health	2.28631	0.0162095	0.00635058	0.0124046	0.0177664	0.0182229	0.026703	0.203482	0.020743	0.040583	0.0270258	0.0148703	0.0971029	0.0467373	0.0869092	0.0181624	0.0383685	0.0465203
COG1145	METABOLISM	Energy production and conversion	Ferredoxin	Disease	2.20347	0.0234984	0.0423944	0.0553099	0.0589844	0.0313789	0.0352253	0	0.00652589	0.0359596	0.0125574	0.0421454	0.0153944	0.0167225	0.055728	0.0156476	0.035704	0
COG1304	METABOLISM	Energy production and conversion	L-lactate dehydrogenase (FMN-dependent) and related alpha-hydroxy acid dehydrogenases	Health	2.4845	0.0236516	0.0648789	0.0214527	0.0337561	0.0388458	0.0173286	0.102779	0.0692211	0.0714055	0.158879	0.0373684	0	0.0388048	0.110129	0.0636382	0.110309	0.169966
COG1146	METABOLISM	Energy production and conversion	Ferredoxin	Disease	2.1594	0.0236516	0.00463421	0.0369219	0.0611163	0.00640022	0.0329527	0	0.00256374	0.015925	0.00627871	0.0151785	0.0207232	0.0199384	0.0258737	0.00433103	0.0186513	0.0139865
COG2838	METABOLISM	Energy production and conversion	Monomeric isocitrate dehydrogenase	Health	2.04492	0.0236516	0.0087535	0.00744276	0.0167004	0.0209785	0.00795409	0.116275	0.00955577	0.0328773	0.0185632	0.00523928	0.0165785	0.0390192	0.04644	0.0139012	0.0548883	0.0127703
COG1071	METABOLISM	Energy production and conversion	Pyruvate/2-oxoglutarate dehydrogenase complex, dehydrogenase (E1) component, eukaryotic type, alpha subunit	Health	2.9744	0.00467773	0.0628192	0.022912	0.0673346	0.121071	0.0781206	0.34675	0.202536	0.178257	0.231766	0.115726	0.418016	0.159078	0.317119	0.215713	0.201967	0.370338
COG0022	METABOLISM	Energy production and conversion	Pyruvate/2-oxoglutarate dehydrogenase complex, dehydrogenase (E1) component, eukaryotic type, beta subunit	Health	3.02185	0.00467773	0.0849605	0.0153233	0.0534768	0.128004	0.10596	0.394506	0.220948	0.194695	0.289913	0.120966	0.396701	0.164867	0.384789	0.255112	0.286698	0.284899
COG0508	METABOLISM	Energy production and conversion	Pyruvate/2-oxoglutarate dehydrogenase complex, dihydrolipoamide acyltransferase (E2) component, and related enzymes	Health	2.90742	0.0452824	0.108818	0.0251011	0.0831466	0.136094	0	0	0.175034	0.269183	0.274626	0	0.282427	0.153075	0	0.262726	0.27231	0.383412
COG1249	METABOLISM	Energy production and conversion	Pyruvate/2-oxoglutarate dehydrogenase complex, dihydrolipoamide dehydrogenase (E3) component, and related enzymes	Health	3.34664	0.00720957	0.324051	0.0925237	0.179796	0.278676	0.257088	0.70492	0.548641	0.714055	0.690386	0.283769	0.706956	0.372183	0.753655	0.628698	0.647468	1.03439
COG0045	METABOLISM	Energy production and conversion	Succinyl-CoA synthetase, beta subunit	Health	2.30953	0.0477149	0.00858186	0.0103615	0.0582737	0.0311122	0.0210215	0.182719	0.0261036	0.125345	0.0313936	0.0162572	0.0680904	0.0525259	0.136666	0.0500165	0.118836	0.0538175
COG1062	METABOLISM	Energy production and conversion	Zn-dependent alcohol dehydrogenases, class III	Health	2.4188	0.00467773	0.00188801	0.00218905	0.00550758	0.0163561	0.0156241	0.113161	0.0340279	0.0642135	0.0570544	0.0158719	0.107168	0.0795391	0.0716503	0.0475715	0.0516909	0.0553378
COG1155	METABOLISM	Energy production and conversion	Archaeal/vacuolar-type H+-ATPase subunit A	Disease	2.79042	0.0162095	0.104699	0.338427	0.117969	0.114582	0.22726	0.0612522	0.0818067	0.103769	0.0791664	0.154559	0.0917741	0.0439502	0.170501	0.113794	0.15454	0.0814865
COG1156	METABOLISM	Energy production and conversion	Archaeal/vacuolar-type H+-ATPase subunit B	Disease	2.68814	0.0109095	0.0966318	0.254659	0.133248	0.118404	0.203398	0.0570996	0.089498	0.0965772	0.0745256	0.17775	0.140918	0.0638886	0.142637	0.114982	0.126296	0.09
COG1269	METABOLISM	Energy production and conversion	Archaeal/vacuolar-type H+-ATPase subunit I	Disease	2.3479	0.0157438	0.0537225	0.0763247	0.0387307	0.0511129	0.129254	0	0.037757	0.0220895	0.0169252	0.0728876	0.0592091	0.0321587	0	0.0407955	0	0.0355743
COG1282	METABOLISM	Energy production and conversion	NAD/NADP transhydrogenase beta subunit	Disease	2.57052	0.033699	0.00257456	0.166805	0.0460149	0.00791139	0.123288	0.13081	0.00466135	0.0539394	0.00955457	0.0258882	0.0331571	0.0261557	0	0.00754438	0.0234474	0
COG1454	METABOLISM	Energy production and conversion	Alcohol dehydrogenase, class IV	Disease	2.702	0.0109095	0.075692	0.231309	0.201293	0.163739	0.184649	0.158841	0.116068	0.15103	0.0797124	0.248943	0.0420385	0.102908	0.132022	0.161506	0.213691	0.110068
COG1592	METABOLISM	Energy production and conversion	Rubrerythrin	Disease	2.31621	0.023041	0.0988631	0.0429053	0.0833243	0.0506684	0.0559627	0	0.0282012	0	0.044224	0.0956939	0	0.014793	0.0577183	0.0399573	0	0.0261486
COG1726	METABOLISM	Energy production and conversion	Na+-transporting NADH:ubiquinone oxidoreductase, subunit NqrA	Disease	2.00582	0.023041	0	0.0186799	0.0538321	0.0202674	0.0275553	0	0.00536056	0.0452063	0.0133764	0.0218047	0.0148023	0.00921882	0	0.0147395	0.0500922	0
COG1883	METABOLISM	Energy production and conversion	Na+-transporting methylmalonyl-CoA/oxaloacetate decarboxylase, beta subunit	Disease	2.24579	0.0236516	0.0305514	0.0608555	0.0861669	0.0897809	0.0633487	0.0145344	0.0330956	0.0400692	0.0240229	0.0647976	0.0153944	0.0212247	0.0378155	0.0460347	0.0447632	0.0142905
COG1951	METABOLISM	Energy production and conversion	Tartrate dehydratase alpha subunit/Fumarate hydratase class I, N-terminal domain	Disease	2.17572	0.0477149	0.127355	0.071071	0.0710655	0.0290677	0.0505653	0.127695	0.0072251	0.0339047	0.00982755	0.0327455	0.0219074	0.0458797	0.0331715	0.0108974	0.0298422	0.0145946
COG2025	METABOLISM	Energy production and conversion	Electron transfer flavoprotein, alpha subunit	Disease	2.91243	0.0236516	0.274448	0.357544	0.341292	0.661534	0.357934	0	0.120962	0.148462	0.0772555	0.4354	0.290717	0.167011	0.152589	0.234854	0.177454	0.159932
COG2086	METABOLISM	Energy production and conversion	Electron transfer flavoprotein, beta subunit	Disease	2.75256	0.0234984	0.121862	0.207959	0.163273	0.320722	0.207659	0	0.0459143	0.101201	0.022385	0.192775	0.0444068	0.0484524	0	0.084525	0.128428	0.0635473
COG2878	METABOLISM	Energy production and conversion	Predicted NADH:ubiquinone oxidoreductase, subunit RnfB	Disease	2.16032	0.0477149	0.0535508	0.0535587	0.0641366	0.136094	0.0474405	0	0.0221414	0.0672958	0.0128304	0.0842137	0.0106576	0.0244406	0.0544012	0.0412147	0.0287764	0.0191554
COG4231	METABOLISM	Energy production and conversion	Indolepyruvate ferredoxin oxidoreductase, alpha and beta subunits	Disease	2.28612	0.00411279	0	0.0538505	0.042284	0	0.0445997	0	0	0	0.00573274	0.0139457	0	0.0141498	0	0.00132725	0	0
COG4232	METABOLISM	Energy production and conversion	Thiol:disulfide interchange protein	Disease	2.33074	0.0157438	0.0073804	0.0360463	0.0609387	0.0392014	0.0968695	0	0.00885657	0.0344185	0.00900859	0.0398339	0.0148023	0.0289428	0	0.0126438	0.0399672	0
COG4656	METABOLISM	Energy production and conversion	Predicted NADH:ubiquinone oxidoreductase, subunit RnfC	Disease	2.66082	0.0160926	0.0334693	0.155714	0.111395	0.153339	0.141753	0	0.0498765	0.0359596	0.0251149	0.121274	0.026052	0.0300148	0.0451132	0.0542078	0	0.0225
COG4658	METABOLISM	Energy production and conversion	Predicted NADH:ubiquinone oxidoreductase, subunit RnfD	Disease	2.09345	0.0236516	0.0240292	0.0538505	0.0413957	0.108093	0.0590876	0.0134963	0.0228406	0.0220895	0.0114655	0.0594042	0.0153944	0.0199384	0.0218932	0.0278723	0.00959212	0.01125
COG5016	METABOLISM	Energy production and conversion	Pyruvate/oxaloacetate carboxyltransferase	Disease	2.60684	0.00467773	0.113967	0.150169	0.122766	0.0616021	0.114198	0	0.0524402	0.061645	0.043678	0.0944612	0.032565	0.0225111	0.0802749	0.0720908	0.0825988	0.0373986
COG0059	METABOLISM	Coenzyme transport and metabolism	Ketol-acid reductoisomerase	Health	2.47609	0.0338949	0.0997213	0.0271442	0.0577407	0.053513	0.0315323	0.15365	0.0918286	0.144352	0.136494	0.0721942	0.0657221	0.043307	0.155242	0.090323	0.125763	0.151419
COG0028	METABOLISM	Coenzyme transport and metabolism	Thiamine pyrophosphate-requiring enzymes [acetolactate synthase, pyruvate dehydrogenase (cytochrome), glyoxylate carboligase, phosphonopyruvate decarboxylase]	Health	3.03146	0.0338949	0.420168	0.0655254	0.0955831	0.114226	0.109369	0.352979	0.292966	0.332369	0.583102	0.175131	0.0882215	0.137639	0.239498	0.272855	0.211027	0.80027
COG0115	METABOLISM	Coenzyme transport and metabolism	Branched-chain amino acid aminotransferase/4-amino-4-deoxychorismate lyase	Disease	2.36066	0.0108223	0.052521	0.0744276	0.121344	0.0555575	0.110789	0	0.0466135	0.0667821	0.0687929	0.0742745	0.0568407	0.0533834	0	0.0528805	0.0825988	0.0690202
COG0156	METABOLISM	Coenzyme transport and metabolism	7-keto-8-aminopelargonate synthetase and related enzymes	Disease	2.82453	0.00463244	0.0302082	0.195993	0.193121	0.0875586	0.155957	0	0.0265697	0.0647272	0.0202011	0.120272	0.0402622	0.0430926	0.0835921	0.0345784	0.061283	0
COG0190	METABOLISM	Coenzyme transport and metabolism	5,10-methylene-tetrahydrofolate dehydrogenase/Methenyl tetrahydrofolate cyclohydrolase	Disease	2.36049	0.00714599	0.0473719	0.071071	0.102334	0.0456905	0.0755639	0	0.0342609	0	0.0341235	0.0499273	0.0414464	0.0358033	0	0.0424022	0.0644804	0.0346622
COG0192	METABOLISM	Coenzyme transport and metabolism	S-adenosylmethionine synthetase	Disease	2.46091	0.0338949	0.168033	0.178918	0.173755	0.0869363	0.163627	0.259543	0.0783107	0.12329	0.0701578	0.133139	0.0793402	0.0596008	0.155906	0.109044	0.102849	0.1125
COG0214	METABOLISM	Coenzyme transport and metabolism	Pyridoxine biosynthesis enzyme	Disease	2.20903	0.0162095	0.00858186	0.0805569	0.0342891	0.0204452	0.0159082	0	0.0142171	0.021062	0.0111925	0.0315898	0.013026	0.0102908	0.0132686	0.0254972	0.0143882	0.0237162
COG0413	METABOLISM	Coenzyme transport and metabolism	Ketopantoate hydroxymethyltransferase	Disease	2.12348	0.033699	0.00480584	0.0417378	0.0515225	0.0100448	0.045736	0.0944738	0.00466135	0.0220895	0.0065517	0.0213424	0.00828927	0.0338738	0	0.00572814	0.0207829	0
COG0452	METABOLISM	Coenzyme transport and metabolism	Phosphopantothenoylcysteine synthetase/decarboxylase	Disease	2.0706	0.031951	0.0403348	0.0351707	0.0570301	0.0504017	0.0809613	0	0.0470797	0	0.0515947	0.0547813	0.0248678	0.0422351	0	0.0413544	0	0
COG1120	METABOLISM	Coenzyme transport and metabolism	ABC-type cobalamin/Fe3+-siderophores transport systems, ATPase components	Disease	2.05756	0.0221361	0.0947438	0.0509318	0.0408627	0.0390236	0.0204534	0	0.0314641	0	0.0171982	0.0320521	0.0142102	0.00964761	0	0.0310856	0	0
COG1429	METABOLISM	Coenzyme transport and metabolism	Cobalamin biosynthesis protein CobN and related Mg-chelatases	Disease	3.04161	0.00381924	0	0.155568	0.372739	0.0714691	0.289188	0	0.0254044	0.0359596	0.0171982	0.185455	0	0.009862	0	0.0431008	0	0
COG4206	METABOLISM	Coenzyme transport and metabolism	Outer membrane cobalamin receptor protein	Disease	2.13445	0.00252442	0	0.0211608	0.0326901	0	0.0505653	0	0	0	0.00682469	0.0204948	0	0.00943321	0	0.00705539	0	0
COG4822	METABOLISM	Coenzyme transport and metabolism	Cobalamin biosynthesis protein CbiK, Co2+ chelatase	Disease	2.15014	0.00714599	0.0216263	0.0180961	0.0259389	0.022223	0.0857906	0	0.0165478	0.0138701	0.0065517	0.0435323	0.0112497	0.00836126	0	0.0100592	0.010125	0.00699324
COG0362	METABOLISM	Carbohydrate transport and metabolism	6-phosphogluconate dehydrogenase	Health	2.63364	0.00467773	0.0537225	0.0227661	0.0481469	0.0725358	0.0389182	0.11939	0.130518	0.125345	0.1425	0.0610993	0.125523	0.0688196	0.11809	0.127486	0.109777	0.232601
COG3833	METABOLISM	Carbohydrate transport and metabolism	ABC-type maltose transport systems, permease component	Health	2.24096	0.0338949	0.0139026	0.00277279	0.0122588	0.0295121	0.015056	0	0.0564024	0.0344185	0.066882	0.0221899	0.0355255	0.0535978	0.0404692	0.0414941	0.0207829	0.0918243
COG1175	METABOLISM	Carbohydrate transport and metabolism	ABC-type sugar transport systems, permease components	Health	2.71616	0.0236516	0.0549239	0.0204311	0.0218526	0.104448	0.041759	0	0.185988	0.116612	0.246508	0.0641041	0.117826	0.0872572	0.104158	0.108416	0.0794015	0.253581
COG1874	METABOLISM	Carbohydrate transport and metabolism	Beta-galactosidase	Health	2.52845	0.00467773	0.0130444	0.00948587	0.0133248	0.0471127	0.0332367	0.0840921	0.101151	0.0821933	0.0772555	0.0308963	0.0503277	0.044379	0.104158	0.102408	0.0596843	0.172399
COG1363	METABOLISM	Carbohydrate transport and metabolism	Cellulase M and related proteins	Health	2.39897	0.00720957	0.0240292	0.0109452	0.0197207	0.0360012	0.0252827	0.145344	0.0692211	0.0621587	0.0592383	0.035057	0.0888136	0.0332306	0.0895629	0.0582594	0.0426317	0.0945608
COG0129	METABOLISM	Carbohydrate transport and metabolism	Dihydroxyacid dehydratase/phosphogluconate dehydratase	Health	2.61736	0.00720957	0.0535508	0.0288954	0.0547204	0.0487128	0.041759	0.354017	0.0869342	0.167983	0.0982755	0.0410667	0.0935504	0.0977624	0.166521	0.0761424	0.110309	0.135608
COG1105	METABOLISM	Carbohydrate transport and metabolism	Fructose-1-phosphate kinase and related fructose-6-phosphate kinase (PfkB)	Health	2.49564	0.0338949	0.0355289	0.00437809	0.00941618	0.0420459	0.0318164	0.0737103	0.112339	0.0806522	0.109741	0.0450732	0.00947345	0.024655	0.124725	0.130909	0.0538225	0.0966892
COG4468	METABOLISM	Carbohydrate transport and metabolism	Galactose-1-phosphate uridyltransferase	Health	2.02455	0.0338949	0.00909678	0.00262686	0.00817253	0.0279121	0.0110789	0.0166108	0.0305319	0.0303088	0.0193821	0.0183375	0.0112497	0.0102908	0.106149	0.0448472	0.0122566	0.0209797
COG0364	METABOLISM	Carbohydrate transport and metabolism	Glucose-6-phosphate 1-dehydrogenase	Health	2.06283	0.0194902	0.0226561	0.0122587	0.0191877	0.0206229	0	0	0.0484781	0.0595902	0.0420401	0.0154097	0.0248678	0.0216535	0.0583818	0.0451266	0.0442303	0.0483446
COG0580	METABOLISM	Carbohydrate transport and metabolism	Glycerol uptake facilitator and related permeases (Major Intrinsic Protein Family)	Health	2.52881	0.0236516	0.060073	0.0202852	0.0303805	0.0646245	0.0443157	0	0.0913625	0.0842482	0.128577	0.0435323	0.140918	0.0761089	0.1161	0.07726	0.0746054	0.211926
COG0366	METABOLISM	Carbohydrate transport and metabolism	Glycosidases	Health	2.8947	0.0338949	0.0969751	0.027582	0.100202	0.125071	0.117891	0.322872	0.323731	0.207538	0.268347	0.132215	0.39374	0.219108	0	0.221511	0.233408	0.283682
COG2182	METABOLISM	Carbohydrate transport and metabolism	Maltose-binding periplasmic proteins/domains	Health	3.01313	0.00467773	0.150011	0.0103615	0.0287815	0.139738	0.103971	0.156764	0.264765	0.244525	0.34997	0.117267	0.145062	0.156506	0.289919	0.242957	0.13802	0.607196
COG1080	METABOLISM	Carbohydrate transport and metabolism	Phosphoenolpyruvate-protein kinase (PTS system EI component in bacteria)	Health	3.2556	0.0109095	0.318216	0.0418837	0.11637	0.263031	0.220442	0.319757	0.517643	0.634943	0.593748	0.270671	0.606893	0.245478	0.681342	0.505264	0.444968	0.831588
COG3957	METABOLISM	Carbohydrate transport and metabolism	Phosphoketolase	Health	2.11731	0.0236516	0.0121862	0.0032106	0.0547204	0.0355568	0.0170445	0.047756	0.0564024	0.0498297	0.0581464	0.0206489	0.0698667	0.0218679	0.0344983	0.0577704	0.0580856	0.0592905
COG1015	METABOLISM	Carbohydrate transport and metabolism	Phosphopentomutase	Health	2.22673	0.0109095	0.0252307	0.0048159	0.00977151	0.0331567	0.015056	0.0508705	0.0533725	0.0472612	0.0532326	0.0275062	0.0254599	0.0180089	0.0524109	0.0356961	0.0575527	0.0696284
COG1455	METABOLISM	Carbohydrate transport and metabolism	Phosphotransferase system cellobiose-specific component IIC	Health	2.52014	0.00467773	0.0125295	0.00204311	0.00550758	0.0523574	0.0218738	0.0436033	0.106978	0.024658	0.102916	0.0275833	0.0663142	0.0343026	0.0643526	0.143762	0.0314408	0.0979054
COG2190	METABOLISM	Carbohydrate transport and metabolism	Phosphotransferase system IIA components	Health	3.05463	0.0338949	0.332461	0.0144477	0.0652026	0.166761	0.114198	0.172337	0.481751	0.298465	0.481277	0.22213	0.152167	0.107196	0.466391	0.23653	0.243533	0.504426
COG1264	METABOLISM	Carbohydrate transport and metabolism	Phosphotransferase system IIB components	Health	3.1549	0.0338949	0.384468	0.0240795	0.132182	0.264631	0.148287	0.197253	0.600382	0.31028	0.575458	0.316129	0.265257	0.148144	0.57453	0.388955	0.438573	0.616317
COG1263	METABOLISM	Carbohydrate transport and metabolism	Phosphotransferase system IIC components, glucose/maltose/N-acetylglucosamine-specific	Health	3.15343	0.0338949	0.389788	0.025247	0.135735	0.266676	0.151696	0.20452	0.60784	0.31028	0.580372	0.316822	0.272954	0.15136	0.565242	0.395032	0.443902	0.620878
COG3444	METABOLISM	Carbohydrate transport and metabolism	Phosphotransferase system, mannose/fructose/N-acetylgalactosamine-specific component IIB	Health	2.65881	0.0338949	0.0877067	0.00656714	0.0289592	0.078136	0.0559627	0.0456796	0.112572	0.107879	0.117931	0.0802072	0.0923662	0.0409487	0.175145	0.170238	0.189178	0.260574
COG3715	METABOLISM	Carbohydrate transport and metabolism	Phosphotransferase system, mannose/fructose/N-acetylgalactosamine-specific component IIC	Health	2.58065	0.0477149	0.03879	0.00554558	0.0246953	0.0794694	0.0471564	0.053985	0.123293	0.107365	0.111925	0.0802843	0.0319729	0.0302292	0.161213	0.142994	0.133224	0.192162
COG3716	METABOLISM	Carbohydrate transport and metabolism	Phosphotransferase system, mannose/fructose/N-acetylgalactosamine-specific component IID	Health	2.69619	0.0236516	0.0861619	0.00846431	0.0348221	0.100892	0.064769	0.0581377	0.152193	0.108392	0.153692	0.0806695	0.11605	0.0557417	0.171165	0.167234	0.137487	0.255101
COG2893	METABOLISM	Carbohydrate transport and metabolism	Phosphotransferase system, mannose/fructose-specific component IIA	Health	2.60698	0.0477149	0.0883932	0.00554558	0.0254059	0.0702247	0.0536901	0.0280307	0.100219	0.104283	0.0971836	0.070268	0.0663142	0.0349458	0.20699	0.1592	0.165731	0.219223
COG0469	METABOLISM	Carbohydrate transport and metabolism	Pyruvate kinase	Health	2.89268	0.0162095	0.1876	0.134553	0.156344	0.220363	0.141753	0.264734	0.352631	0.358055	0.375358	0.283075	0.310848	0.176444	0.446488	0.387907	0.38102	0.388277
COG1554	METABOLISM	Carbohydrate transport and metabolism	Trehalose and maltose hydrolases (possible phosphorylases)	Health	2.00985	0.0477149	0.00411929	0.0064212	0.0383754	0.0338678	0.0136356	0.103817	0.0200438	0.0179798	0.0163793	0.00585567	0.0438147	0.0274421	0.055728	0.022703	0.0399672	0.0310135
COG4813	METABOLISM	Carbohydrate transport and metabolism	Trehalose utilization protein	Health	2.11743	0.00467773	0	0.000145936	0.00444159	0.0159117	0.0102267	0.0114199	0.0333287	0.021062	0.0330315	0.00708844	0.0751955	0.0300148	0.018576	0.0263355	0.0207829	0.0377027
COG0451	METABOLISM	Carbohydrate transport and metabolism	Nucleoside-diphosphate-sugar epimerases	Disease	2.7421	0.004236	0.0945721	0.141996	0.232384	0.105781	0.126697	0	0.0899641	0	0.0646981	0.143464	0.110721	0.0855421	0	0.0783777	0	0
COG0574	METABOLISM	Carbohydrate transport and metabolism	Phosphoenolpyruvate synthase/pyruvate phosphate dikinase	Disease	3.25829	0.00467773	0.0576701	0.598193	0.346089	0.154583	0.592864	0	0.0764462	0.203942	0.087083	0.298485	0.0994713	0.101621	0.250113	0.0757931	0.120967	0.0644594
COG1449	METABOLISM	Carbohydrate transport and metabolism	Alpha-amylase/alpha-mannosidase	Disease	2.02099	0.00381924	0	0.0217445	0.0312688	0.00720025	0.0159082	0	0	0	0.00518676	0.0165654	0	0.00278709	0	0.00195595	0.0138553	0
COG1830	METABOLISM	Carbohydrate transport and metabolism	DhnA-type fructose-1,6-bisphosphate aldolase and related enzymes	Disease	2.39698	0.0338949	0.00102982	0.0623148	0.103045	0.0088892	0.0298279	0.0664431	0.00186454	0.0195209	0.00627871	0.0364438	0.00888136	0.0023583	0.0437863	0.00167653	0.0122566	0.0106419
COG1879	METABOLISM	Carbohydrate transport and metabolism	ABC-type sugar transport system, periplasmic component	Disease	2.87284	0.0108223	0.193778	0.35302	0.103578	0.138227	0.249134	0	0.0801753	0.0642135	0.0464079	0.179677	0.111905	0.0613159	0	0.0883671	0.0703422	0.0571621
COG2513	METABOLISM	Carbohydrate transport and metabolism	PEP phosphonomutase and related enzymes	Disease	2.01522	0.00324083	0.000514912	0.0233498	0.0250506	0.00177784	0.0193171	0	0	0	0	0.0208801	0.00473673	0.0105052	0	0.00202581	0	0
COG3250	METABOLISM	Carbohydrate transport and metabolism	Beta-galactosidase/beta-glucuronidase	Disease	2.08285	0.0338949	0.0181936	0.0595421	0.0765731	0.0612466	0.0633487	0	0.0261036	0.0832207	0.0584193	0.0620238	0.0337492	0.0182233	0.125388	0.0335306	0.051158	0.0377027
COG3408	METABOLISM	Carbohydrate transport and metabolism	Glycogen debranching enzyme	Disease	2.05362	0.00324083	0	0.0186799	0.0349998	0.0120893	0.0224419	0	0	0	0	0.0167965	0.00414464	0.00385904	0	0.00356262	0	0
COG3525	METABOLISM	Carbohydrate transport and metabolism	N-acetyl-beta-hexosaminidase	Disease	2.14194	0.0105625	0.0128728	0.0464078	0.0479692	0.0367124	0.0349412	0	0.00745816	0	0.0163793	0.0212653	0.0201311	0.0115771	0	0.0192102	0	0.0194595
COG3588	METABOLISM	Carbohydrate transport and metabolism	Fructose-1,6-bisphosphate aldolase	Disease	2.60135	0.0162095	0.0760353	0.104928	0.120989	0.0584909	0.107948	0.0550232	0.0538386	0.0662684	0.0595113	0.262812	0.0319729	0.028514	0.14131	0.10164	0.0810001	0.0200676
COG3669	METABOLISM	Carbohydrate transport and metabolism	Alpha-L-fucosidase	Disease	2.08229	0.0210315	0	0	0.0481469	0	0.0451679	0	0	0.0261991	0.0180172	0.0214965	0	0	0	0.00950033	0	0
COG3855	METABOLISM	Carbohydrate transport and metabolism	Uncharacterized protein conserved in bacteria	Disease	2.15847	0.0162095	0.027462	0.0164908	0.0351774	0.0180451	0.0659053	0	0.0142171	0.0164387	0.00709768	0.0560141	0.0165785	0.0130779	0.00796115	0.0174638	0.00586185	0.00851351
COG0722	METABOLISM	Amino acid transport and metabolism	3-deoxy-D-arabino-heptulosonate 7-phosphate (DAHP) synthase	Health	2.29666	0.00720957	0.0295216	0.00671307	0.0145684	0.0206229	0.0161923	0.0809775	0.0647928	0.058049	0.0810773	0.0130212	0.0153944	0.04931	0.0656795	0.0278024	0.0346382	0.0571621
COG0065	METABOLISM	Amino acid transport and metabolism	3-isopropylmalate dehydratase large subunit	Health	2.10583	0.0338949	0.0384468	0.0118208	0.0213197	0.0138671	0.0144878	0.161955	0.0125857	0.0416104	0.0346694	0.0129441	0.0301966	0.0248694	0.0743041	0.0240303	0.0287764	0.0328378
COG1126	METABOLISM	Amino acid transport and metabolism	ABC-type polar amino acid transport system, ATPase component	Health	2.44063	0.0236516	0.110706	0.0278739	0.0483245	0.0467572	0.0374979	0.14223	0.123526	0.0934949	0.125574	0.0567846	0.0444068	0.059172	0.102168	0.0894149	0.10498	0.126182
COG4176	METABOLISM	Amino acid transport and metabolism	ABC-type proline/glycine betaine transport system, permease component	Health	2.16814	0.0477149	0.00343275	0.000437809	0.00426393	0.0110226	0.0136356	0	0.0286673	0.0344185	0.0275717	0.0120966	0.107168	0.0195096	0.0583818	0.0700649	0.0149211	0.0377027
COG2113	METABOLISM	Amino acid transport and metabolism	ABC-type proline/glycine betaine transport systems, periplasmic components	Health	2.22216	0.0477149	0.00205965	0.000875618	0.0058629	0.0128893	0.0144878	0	0.0337948	0.0364733	0.0313936	0.0147162	0.121379	0.0227255	0.0623623	0.085992	0.0186513	0.0425676
COG0308	METABOLISM	Amino acid transport and metabolism	Aminopeptidase N	Health	2.45421	0.0477149	0.060073	0.038965	0.03802	0.0393791	0.0534061	0	0.0664243	0.124317	0.0936347	0.0227292	0.107761	0.119845	0.275987	0.0451266	0.103915	0.124662
COG0031	METABOLISM	Amino acid transport and metabolism	Cysteine synthase	Health	2.40675	0.0477149	0.104184	0.0232039	0.0470809	0.0420459	0.0369297	0.246047	0.0559362	0.102742	0.0608762	0.063796	0.0728272	0.0465229	0.163867	0.0828485	0.0996515	0.0760135
COG0067	METABOLISM	Amino acid transport and metabolism	Glutamate synthase domain 1	Health	2.59399	0.0109095	0.19601	0.00671307	0.00710655	0.0110226	0.0286916	0.383086	0.0214422	0.082707	0.0398562	0	0.1048	0.0752513	0.184433	0.029479	0.0586185	0.0550338
COG0069	METABOLISM	Amino acid transport and metabolism	Glutamate synthase domain 2	Health	2.65206	0.0162095	0.19601	0.00744276	0.00781721	0.0112004	0.0306801	0.446415	0.0221414	0.0878441	0.04477	0	0.108945	0.110411	0.196375	0.0298282	0.0644804	0.0608108
COG0070	METABOLISM	Amino acid transport and metabolism	Glutamate synthase domain 3	Health	2.58423	0.0109095	0.19601	0.00685901	0.00710655	0.0111115	0.0286916	0.383086	0.0214422	0.082707	0.0395832	0.00770483	0.103616	0.0761089	0.18377	0.029479	0.0586185	0.0553378
COG0174	METABOLISM	Amino acid transport and metabolism	Glutamine synthetase	Health	2.53849	0.0162095	0.0978333	0.084789	0.100202	0.0788472	0.0732913	0.318719	0.089731	0.117639	0.107011	0.0664156	0.209008	0.119416	0.345647	0.11121	0.124165	0.135608
COG0346	METABOLISM	Amino acid transport and metabolism	Lactoylglutathione lyase and related lyases	Health	2.37341	0.0338949	0.0746622	0.0224742	0.0531215	0.0648022	0.0437475	0	0.099986	0.0791111	0.0977296	0.0785892	0.148023	0.0840414	0.146618	0.104993	0.0980528	0.100034
COG0620	METABOLISM	Amino acid transport and metabolism	Methionine synthase II (cobalamin-independent)	Health	2.39421	0.0162095	0.301052	0.00744276	0.0696442	0.0397347	0.0167604	0.0986265	0.0424183	0.117639	0.0780745	0.0251948	0.0793402	0.0422351	0.0915532	0.121059	0.120967	0.134392
COG2171	METABOLISM	Amino acid transport and metabolism	Tetrahydrodipicolinate N-succinyltransferase	Health	2.07597	0.0338949	0.0229994	0.0110912	0.0214973	0.0183117	0.0124993	0.118352	0.0268028	0.0523982	0.0327585	0.027121	0.0213153	0.0310867	0.0544012	0.0409353	0.0484935	0.0358784
COG0006	METABOLISM	Amino acid transport and metabolism	Xaa-Pro aminopeptidase	Disease	2.5141	0.0108223	0.130273	0.157611	0.108375	0.117249	0.18408	0	0.10791	0.101201	0.0944537	0.132369	0.058617	0.088758	0	0.0880876	0.0708751	0.121318
COG0019	METABOLISM	Amino acid transport and metabolism	Diaminopimelate decarboxylase	Disease	2.21793	0.0157438	0.0559538	0.0662551	0.0760401	0.0301344	0.0735754	0	0.0351932	0	0.0477728	0.043147	0.0497356	0.0430926	0	0.0429611	0	0.0477365
COG0075	METABOLISM	Amino acid transport and metabolism	Serine-pyruvate aminotransferase/archaeal aspartate aminotransferase	Disease	2.06696	0.00173441	0	0.0164908	0.0367764	0	0.0218738	0	0	0	0	0.0187227	0.0106576	0.00686052	0	0	0	0
COG0111	METABOLISM	Amino acid transport and metabolism	Phosphoglycerate dehydrogenase and related dehydrogenases	Disease	2.70589	0.004236	0.0322678	0.110474	0.183704	0.0584909	0.117323	0	0.0272689	0	0.0469539	0.101704	0.0639458	0.0600295	0	0.0502959	0	0
COG0112	METABOLISM	Amino acid transport and metabolism	Glycine/serine hydroxymethyltransferase	Disease	2.91071	0.0338949	0.149668	0.420005	0.224567	0.0936921	0.161923	0.257467	0.07598	0.139215	0.0758906	0.133139	0.078156	0.0608871	0.171828	0.0906024	0.130027	0.0890878
COG0334	METABOLISM	Amino acid transport and metabolism	Glutamate dehydrogenase/leucine dehydrogenase	Disease	3.26775	0.00720957	0.263807	0.682836	0.52393	0.632377	0.848531	0	0.213723	0.498297	0.201465	0.739894	0.117234	0.144714	0.491601	0.344597	0.416724	0.26027
COG0403	METABOLISM	Amino acid transport and metabolism	Glycine cleavage system protein P (pyridoxal-binding), N-terminal domain	Disease	3.02727	0.00806042	0	0.315223	0.272359	0.0354679	0.157377	0.206597	0	0	0	0.0660304	0	0.0122203	0	0.012574	0	0
COG0404	METABOLISM	Amino acid transport and metabolism	Glycine cleavage system T protein (aminomethyltransferase)	Disease	2.74533	0.00449804	0	0.19643	0.112994	0.0241786	0.0971536	0	0.010488	0	0.0147413	0.0429929	0.0171706	0.0107196	0	0.0136218	0.041033	0
COG0509	METABOLISM	Amino acid transport and metabolism	Glycine cleavage system H protein (lipoate-binding)	Disease	2.66151	0.00720957	0.0060073	0.118938	0.117436	0.0229341	0.129822	0.0633286	0.013751	0	0.00955457	0.0459208	0.0106576	0.0150074	0.0218932	0.0090812	0.0218487	0
COG0626	METABOLISM	Amino acid transport and metabolism	Cystathionine beta-lyases/cystathionine gamma-synthases	Disease	2.38436	0.00463244	0.078095	0.108285	0.0815477	0.0621355	0.0650531	0	0.0295996	0	0.0286637	0.065414	0.0349334	0.0568137	0	0.044428	0.0607501	0.0526013
COG0786	METABOLISM	Amino acid transport and metabolism	Na+/glutamate symporter	Disease	2.12192	0.0477149	0.0599014	0.0987989	0.0731975	0.258853	0.0832339	0	0.0853028	0.0236306	0.0297556	0.14878	0.0574328	0.0645318	0.0537378	0.0696458	0.0495593	0.0446959
COG1003	METABOLISM	Amino acid transport and metabolism	Glycine cleavage system protein P (pyridoxal-binding), C-terminal domain	Disease	3.13619	0.00922918	0	0.405995	0.38784	0.0522685	0.172433	0.209711	0.0251713	0	0	0.112953	0	0.014793	0	0.0166954	0	0
COG1027	METABOLISM	Amino acid transport and metabolism	Aspartate ammonia-lyase	Disease	2.73629	0.0160926	0.170951	0.194679	0.173222	0.102315	0.104824	0	0.0177131	0.0323636	0.0270258	0.0583255	0.0284204	0.0435214	0.0835921	0.050715	0.0905923	0
COG1115	METABOLISM	Amino acid transport and metabolism	Na+/alanine symporter	Disease	2.42193	0.0234984	0.0401631	0.104053	0.0970044	0.155205	0.0704505	0	0.0372908	0.0467475	0.0281177	0.0933054	0.0414464	0.0263701	0	0.0538585	0.0586185	0.0346622
COG1362	METABOLISM	Amino acid transport and metabolism	Aspartyl aminopeptidase	Disease	2.38045	0.00449804	0.0202532	0.104199	0.0293145	0.0225786	0.034089	0	0.0118864	0	0.00846262	0.0416061	0.0118418	0.00578856	0	0.0242398	0	0.00638513
COG1506	METABOLISM	Amino acid transport and metabolism	Dipeptidyl aminopeptidases/acylaminoacyl-peptidases	Disease	2.8009	0.00463244	0.0341558	0.151482	0.145151	0.0653356	0.241464	0	0.0186454	0.0811659	0.0191091	0.091071	0.0373017	0.0229399	0	0.0213059	0.0607501	0.0373986
COG1775	METABOLISM	Amino acid transport and metabolism	Benzoyl-CoA reductase/2-hydroxyglutaryl-CoA dehydratase subunit, BcrC/BadD/HgdB	Disease	2.77373	0.0236516	0.0714011	0.219196	0.139644	0.254853	0.204534	0	0.055004	0.0595902	0.0313936	0.207953	0.0408543	0.0426639	0.0563915	0.0995439	0.0575527	0.0440878
COG1834	METABOLISM	Amino acid transport and metabolism	N-Dimethylarginine dimethylaminohydrolase	Disease	2.32813	0.0236516	0.0166488	0.0456781	0.0952278	0.0227563	0.030396	0.0280307	0.00675896	0	0.0122844	0.00708844	0.00532882	0.0023583	0.0152589	0.00509944	0	0.00516892
COG1932	METABOLISM	Amino acid transport and metabolism	Phosphoserine aminotransferase	Disease	2.66807	0.00467773	0.0217979	0.127694	0.170202	0.0844474	0.187489	0.0861684	0.034494	0.0729466	0.044224	0.0992381	0.0408543	0.0418063	0.0835921	0.0354167	0.0479606	0.0380067
COG2195	METABOLISM	Amino acid transport and metabolism	Di- and tripeptidases	Disease	2.79445	0.0109095	0.1761	0.343242	0.201471	0.168184	0.282086	0.185833	0.107677	0.132537	0.0767095	0.205873	0.132036	0.0737506	0.234854	0.117567	0.156138	0.12375
COG2866	METABOLISM	Amino acid transport and metabolism	Predicted carboxypeptidase	Disease	2.01743	0.033699	0.0073804	0.0375057	0.0300252	0.0153783	0.0829498	0	0.0256374	0	0.0232039	0.0296636	0.032565	0.0535978	0	0.0152285	0.0218487	0.0237162
COG2957	METABOLISM	Amino acid transport and metabolism	Peptidylarginine deiminase and related enzymes	Disease	2.29329	0.00467773	0.00171637	0.0262686	0.0495682	0.00293344	0.106244	0	0.00349601	0.015925	0.0103735	0.031898	0.00236836	0.00686052	0.0159223	0.00502959	0.0117237	0.00820946
COG2986	METABOLISM	Amino acid transport and metabolism	Histidine ammonia-lyase	Disease	2.4197	0.0109095	0.0339842	0.104053	0.0669792	0.0670245	0.0809613	0	0.0254044	0.0328773	0.0185632	0.0604829	0.0183548	0.0463085	0.0437863	0.0273833	0.0468948	0.0240203
COG2987	METABOLISM	Amino acid transport and metabolism	Urocanate hydratase	Disease	2.45747	0.0338949	0.0997213	0.177896	0.101446	0.164272	0.14431	0.136001	0.0557032	0.145893	0.0248419	0.136375	0.0497356	0.0293716	0.133349	0.075374	0.0964541	0.0702365
COG3033	METABOLISM	Amino acid transport and metabolism	Tryptophanase	Disease	3.05167	0.0162095	0.20339	0.597026	0.267206	0.515129	0.239475	0.0436033	0.120496	0.0976046	0.0565084	0.366441	0.133813	0.0338738	0.204336	0.220044	0.0991186	0.0550338
COG3404	METABOLISM	Amino acid transport and metabolism	Methenyl tetrahydrofolate cyclohydrolase	Disease	2.20418	0.00467773	0.0157906	0.0420297	0.0470809	0.0241786	0.0596557	0	0.0179462	0.0133564	0.00709768	0.0274292	0.00296045	0.00364465	0.0272006	0.0143902	0.010125	0.00851351
COG3643	METABOLISM	Amino acid transport and metabolism	Glutamate formiminotransferase	Disease	2.34439	0.00720957	0.0459988	0.0615852	0.0566747	0.0580465	0.0863587	0	0.0186454	0.0400692	0.0103735	0.0826728	0.0201311	0.009862	0.0451132	0.0361152	0.0298422	0.0310135
COG4690	METABOLISM	Amino acid transport and metabolism	Dipeptidase	Disease	2.40201	0.00467773	0.0180219	0.0920859	0.0868776	0.0635578	0.10738	0	0.0554701	0.0873304	0.0412211	0.0651058	0.0177627	0.00836126	0.0398057	0.0340894	0.0378356	0.0410473
COG4992	METABOLISM	Amino acid transport and metabolism	Ornithine/acetylornithine aminotransferase	Disease	2.13878	0.0331133	0.0133877	0.0601258	0.0573854	0.0163561	0.0409068	0.18168	0.00978884	0	0.0133764	0.0310504	0.0224995	0.033445	0	0.0101989	0	0
COG5263	POORLY CHARACTERIZED	General function prediction only	FOG: Glucan-binding domain (YG repeat)	Health	2.5739	0.0109095	0.043081	0.00554558	0.00479692	0.0514685	0.0360775	0.111085	0.0918286	0.181853	0.0788934	0.0221128	0.0159865	0.0426639	0.0563915	0.101919	0.061283	0.253581
COG0325	POORLY CHARACTERIZED	General function prediction only	Predicted enzyme with a TIM-barrel fold	Health	2.2181	0.0477149	0.0492599	0.0268523	0.0220303	0.0527129	0.0423271	0.0830539	0.0885657	0.0601039	0.0868101	0.0460749	0.0621695	0.0400912	0	0.0628	0.0500922	0.0924324
COG0431	POORLY CHARACTERIZED	General function prediction only	Predicted flavoprotein	Health	2.57557	0.0477149	0.0530359	0.00612933	0.0230963	0.105337	0.0386342	0.077863	0.125623	0.120208	0.169525	0.0651058	0.0319729	0.0677476	0.104822	0.132586	0	0.1575
COG3481	POORLY CHARACTERIZED	General function prediction only	Predicted HD-superfamily hydrolase	Health	2.01133	0.0109095	0.0168205	0.00350247	0.0039086	0.024712	0.00767002	0.0290689	0.0347271	0.0251717	0.0311206	0.01749	0.0189469	0.00921882	0.0411326	0.0213059	0.0143882	0.039527
COG0595	POORLY CHARACTERIZED	General function prediction only	Predicted hydrolase of the metallo-beta-lactamase superfamily	Health	2.78267	0.0109095	0.145892	0.0563315	0.0712432	0.139738	0.083518	0.151573	0.238661	0.159763	0.222485	0.131521	0.203679	0.115771	0.193721	0.220114	0.128961	0.309223
COG1461	POORLY CHARACTERIZED	General function prediction only	Predicted kinase related to dihydroxyacetone kinase	Health	2.76925	0.0162095	0.113281	0.0242254	0.0303805	0.133427	0.076132	0.0581377	0.210227	0.267642	0.214022	0.108792	0.15868	0.0842558	0.169174	0.176245	0.111908	0.304054
COG1054	POORLY CHARACTERIZED	General function prediction only	Predicted sulfurtransferase	Health	2.59561	0.0109095	0.00617894	0.00335654	0.00604057	0.0185784	0.0213056	0.127695	0.110474	0.136646	0.108922	0.0221128	0.0787481	0.0413775	0.115437	0.0812418	0.0724738	0.132263
COG3942	POORLY CHARACTERIZED	General function prediction only	Surface antigen	Health	2.4001	0.0338949	0.089423	0.00569152	0.0161674	0.0300455	0.0372138	0.0519087	0.0883326	0.0837345	0.0750716	0.027198	0.0479594	0.0225111	0.0902264	0.0784476	0.0207829	0.164493
COG1079	POORLY CHARACTERIZED	General function prediction only	Uncharacterized ABC-type transport system, permease component	Health	2.06535	0.0236516	0.0236859	0.0154693	0.00817253	0.0242675	0.0127834	0.0508705	0.0494103	0.0421241	0.0535056	0.0174129	0.0313808	0.0231543	0.0570549	0.0297584	0	0.0328378
COG0312	POORLY CHARACTERIZED	General function prediction only	Predicted Zn-dependent proteases and their inactivated homologs	Disease	2.48031	0.00922918	0	0.103761	0.0682229	0.00897809	0.0315323	0	0	0	0	0.0232686	0.0165785	0.00621735	0	0.0045406	0.0362369	0
COG0313	POORLY CHARACTERIZED	General function prediction only	Predicted methyltransferases	Disease	2.14999	0.00714599	0.0537225	0.0610014	0.0474362	0.0286232	0.0602239	0	0.0393884	0	0.0330315	0.0588649	0.019539	0.0272277	0	0.0396779	0.0527567	0.0313176
COG0457	POORLY CHARACTERIZED	General function prediction only	FOG: TPR repeat	Disease	2.92099	0.0206582	0.143489	0.307488	0.181217	0.207563	0.363048	0	0.12609	0	0	0.248558	0.296045	0.219965	0	0.111978	0	0
COG0493	POORLY CHARACTERIZED	General function prediction only	NADPH-dependent glutamate synthase beta chain and related oxidoreductases	Disease	2.94211	0.004236	0.0180219	0.218321	0.204846	0.0523574	0.210499	0	0.0256374	0.0744877	0.0371263	0.0920727	0.0899978	0.0450222	0	0.0253575	0	0
COG0612	POORLY CHARACTERIZED	General function prediction only	Predicted Zn-dependent peptidases	Disease	2.67429	0.0105625	0.0422228	0.104782	0.192765	0.0569798	0.250838	0	0.0906633	0.0970909	0.0537786	0.0955398	0.0491435	0.149859	0	0.0552556	0	0.0775338
COG1033	POORLY CHARACTERIZED	General function prediction only	Predicted exporters of the RND superfamily	Disease	2.57832	0.00381924	0	0.0992368	0.0863446	0.00826695	0.0778365	0	0.00396215	0	0	0.0434552	0	0.0175801	0	0.00363248	0.0261119	0
COG1073	POORLY CHARACTERIZED	General function prediction only	Hydrolases of the alpha/beta superfamily	Disease	2.17124	0.00806042	0	0.0310845	0.0348221	0.0113782	0.0667576	0	0	0	0.0125574	0.022421	0	0.0347314	0	0.00984961	0	0
COG1373	POORLY CHARACTERIZED	General function prediction only	Predicted ATPase (AAA+ superfamily)	Disease	2.34082	0.004236	0.0106415	0.0411541	0.0513448	0.0168006	0.0698824	0	0.010255	0	0.0101005	0.0572469	0.013026	0.0115771	0	0.0129232	0	0
COG1524	POORLY CHARACTERIZED	General function prediction only	Uncharacterized proteins of the AP superfamily	Disease	2.02016	0.000979632	0	0.0132802	0.0286039	0	0.0352253	0	0	0	0	0.012713	0	0.00643174	0	0	0	0
COG1694	POORLY CHARACTERIZED	General function prediction only	Predicted pyrophosphatase	Disease	2.07677	0.004236	0.00926841	0.0249551	0.0280709	0.0176006	0.0664735	0	0.00745816	0	0.00846262	0.0221899	0.0177627	0.0205816	0	0.0127835	0	0
COG1754	POORLY CHARACTERIZED	General function prediction only	Uncharacterized C-terminal domain of topoisomerase IA	Disease	2.32453	0.0206582	0.0180219	0.050494	0.0938065	0.0161783	0.0809613	0.257467	0	0	0.0199281	0.041452	0.0112497	0	0	0.0145299	0	0
COG2304	POORLY CHARACTERIZED	General function prediction only	Uncharacterized protein containing a von Willebrand factor type A (vWA) domain	Disease	2.20356	0.00324083	0.0106415	0.0363382	0.0300252	0.0204452	0.0622124	0	0	0	0	0.0261964	0.0248678	0.0152218	0	0.00747453	0	0
COG2373	POORLY CHARACTERIZED	General function prediction only	Large extracellular alpha-helical protein	Disease	2.3646	0.0150561	0.0743189	0.0634823	0.0684005	0.092981	0.111641	0	0.0384562	0	0.0199281	0.0866793	0.0526961	0.0353746	0	0.0360454	0	0
COG3291	POORLY CHARACTERIZED	General function prediction only	FOG: PKD repeat	Disease	2.60304	0.000979632	0	0.0866862	0.0666239	0	0.120164	0	0	0	0	0.0456126	0	0.00879004	0	0	0	0
COG3889	POORLY CHARACTERIZED	General function prediction only	Predicted solute binding protein	Disease	2.43063	0.00252442	0	0.0982152	0.0309135	0	0.0323845	0	0.000233068	0.00256854	0	0.0288931	0	0	0	0.000209566	0.00106579	0
COG3926	POORLY CHARACTERIZED	General function prediction only	Putative secretion activating protein	Disease	2.01084	0.00481626	0	0.00758869	0.0083502	0	0.064769	0	0.000932271	0	0	0.0245784	0	0.00857565	0	0	0	0
COG4758	POORLY CHARACTERIZED	Function unknown	Predicted membrane protein	Health	2.29367	0.00720957	0.00858186	0.000291873	0	0.00648911	0.00795409	0.0498323	0.0503426	0.0184935	0.0338505	0.00416061	0.00828927	0.009862	0.0398057	0.00866207	0.0245132	0.16723
COG4086	POORLY CHARACTERIZED	Function unknown	Predicted secreted protein	Health	2.10787	0.0477149	0.00446257	0.00394028	0.00604057	0.0280899	0.00369297	0	0.0727171	0.0472612	0.0562354	0.0133293	0.00710509	0.0173657	0.0145954	0.0345784	0.0122566	0.0355743
COG2302	POORLY CHARACTERIZED	Function unknown	Uncharacterized conserved protein, contains S4-like domain	Health	2.47002	0.0236516	0.0405064	0.00335654	0.00319795	0.0362679	0.0269871	0	0.133548	0.0272265	0.0698848	0.0322832	0.107168	0.0435214	0.0603721	0.068598	0.0474277	0.113108
COG1302	POORLY CHARACTERIZED	Function unknown	Uncharacterized protein conserved in bacteria	Health	2.76736	0.0236516	0.133534	0.0188258	0.0282485	0.121693	0.0497131	0.047756	0.195311	0.16901	0.161336	0.101781	0.244534	0.101193	0.220922	0.209985	0.0676777	0.20554
COG3906	POORLY CHARACTERIZED	Function unknown	Uncharacterized protein conserved in bacteria	Health	2.60418	0.0109095	0.0322678	0.00218905	0.00763954	0.052624	0.0116471	0.0602141	0.142171	0.110447	0.111106	0.0421454	0.0278283	0.0716067	0.0709869	0.0957717	0.0309079	0.203412
COG1307	POORLY CHARACTERIZED	Function unknown	Uncharacterized protein conserved in bacteria	Health	2.53792	0.0162095	0.0882216	0.00627527	0.0163451	0.0836473	0.0349412	0.0415269	0.13751	0.129968	0.0892669	0.0755843	0.103616	0.0553129	0.0789481	0.108625	0.071408	0.16723
COG4633	POORLY CHARACTERIZED	Function unknown	Uncharacterized protein conserved in bacteria	Health	2.09894	0.0477149	0.00257456	0.00364841	0.000888319	0.00853363	0.000852224	0.0197253	0.037757	0.028254	0.0775285	0.0129441	0.00118418	0.00771808	0.00928801	0.0124343	0.0229145	0.0665878
COG4466	POORLY CHARACTERIZED	Function unknown	Uncharacterized protein conserved in bacteria	Health	2.09879	0.00467773	0.00617894	0.00131343	0.00373094	0.0150227	0.0056815	0.0103817	0.0221414	0.00924675	0.0420401	0.00909169	0.0402622	0.0426639	0.0199029	0.0559542	0.0303751	0.0133784
COG4199	POORLY CHARACTERIZED	Function unknown	Uncharacterized protein conserved in bacteria	Health	2.05851	0.0338949	0.0197383	0.00218905	0.00124365	0.0108448	0.00596557	0.0436033	0.0323964	0.0349322	0.0349424	0.00909169	0.0118418	0.00879004	0.0285275	0.0259862	0	0.0580743
COG2001	POORLY CHARACTERIZED	Function unknown	Uncharacterized protein conserved in bacteria	Health	2.00806	0.0338949	0.0199099	0.0215986	0.020076	0.0157339	0.0161923	0.0570996	0.0314641	0.0570216	0.0251149	0.01279	0.0592091	0.0190808	0.0689966	0.0349277	0.0586185	0.0410473
COG0217	POORLY CHARACTERIZED	Function unknown	Uncharacterized conserved protein	Disease	2.46857	0.00720957	0.0808412	0.183734	0.149415	0.0867586	0.136072	0.111085	0.0846036	0.160277	0.0739796	0.146623	0.097695	0.0681764	0.141974	0.104504	0.133757	0.122838
COG1262	POORLY CHARACTERIZED	Function unknown	Uncharacterized conserved protein	Disease	3.07678	0.00695701	0.066252	0.463786	0.161141	0.0782249	0.234646	0	0.0179462	0	0.0398562	0.152016	0.071643	0.0495244	0	0.0533695	0.157737	0
COG1297	POORLY CHARACTERIZED	Function unknown	Predicted membrane protein	Disease	2.04865	0.0428774	0	0.011383	0.0595174	0.0119115	0.0241464	0	0.00652589	0	0	0.00993922	0	0.00686052	0	0.0157175	0.0197171	0
COG1652	POORLY CHARACTERIZED	Function unknown	Uncharacterized protein containing LysM domain	Disease	2.2834	0.00516236	0	0.0624608	0.0349998	0	0.0392023	0	0.00442829	0	0	0.0288931	0.0148023	0.0315155	0	0.0045406	0	0
COG1747	POORLY CHARACTERIZED	Function unknown	Uncharacterized N-terminal domain of the transcription elongation factor GreA	Disease	2.32636	0.004236	0	0.0631905	0.0154567	0.00391125	0.0715868	0	0.000932271	0.00667821	0.00191091	0.0325914	0.0106576	0.00621735	0	0.00153682	0	0
COG3007	POORLY CHARACTERIZED	Function unknown	Uncharacterized paraquat-inducible protein B	Disease	2.00958	0.004236	0	0.0284576	0.01901	0.00320011	0.0164763	0	0.00396215	0	0.00382183	0.027198	0.00532882	0	0	0.00614727	0.0143882	0
COG3580	POORLY CHARACTERIZED	Function unknown	Uncharacterized protein conserved in bacteria	Disease	2.30428	0.00467773	0.1289	0.0840594	0.0703548	0.0251564	0.0352253	0.0280307	0.0237729	0.0118153	0.0191091	0.038293	0.0213153	0.0072893	0.0218932	0.0208868	0.0223816	0.0142905
COG3581	POORLY CHARACTERIZED	Function unknown	Uncharacterized protein conserved in bacteria	Disease	2.30777	0.00467773	0.118086	0.0830378	0.0659133	0.0216896	0.0301119	0.0269925	0.0186454	0.0148975	0.0188361	0.0347488	0.0165785	0.004931	0.0252103	0.0166256	0.0245132	0.0118581
COG3681	POORLY CHARACTERIZED	Function unknown	Uncharacterized conserved protein	Disease	2.12362	0.0109095	0.0260889	0.0357544	0.0389084	0.0376013	0.0485768	0	0.0226076	0.00821933	0.00682469	0.0352881	0.0100655	0.00643174	0.00796115	0.0155079	0.010125	0.0139865
COG4198	POORLY CHARACTERIZED	Function unknown	Uncharacterized conserved protein	Disease	2.78249	0.00467773	0.000686549	0.0890212	0.189923	0.0704913	0.190614	0	0.0130518	0.0251717	0.0114655	0.097466	0.0100655	0.00836126	0.0364886	0.0201183	0.0207829	0.0158108
COG4744	POORLY CHARACTERIZED	Function unknown	Uncharacterized conserved protein	Disease	2.01697	0.00449804	0	0.0121127	0.0312688	0.00968922	0.026703	0	0.00372908	0	0.00245689	0.0204948	0	0.00214391	0	0.00705539	0.00266448	0.00152027
