# Supplementary material for: Functional biomarkers for chronic periodontitis and insights into the roles of Prevotella nigrescens and Fusobacterium nucleatum; a metatranscriptome analysis
Source: NPJ Biofilms Microbiomes. 2015 Sep 23;1:15017–. doi: 10.1038/npjbiofilms.2015.17 (PMC5515211; doi:10.1038/npjbiofilms.2015.17)
Supplement: Supplementary Datasheet S3 [file npjbiofilms201517-s9.xls]

## Sheet: MAIN TABLE
MARKER						RELATIVE ABUNDANCE
GENE	ORGANISM	GENE PRODUCT	ASSOCIATION	LDA SCORE	p VALUE	AU_01	AU_02	AU_05	AU_07	AU_08	AU_09	AU_10	AU_11	AU_12	AU_13	AU_14	AU_15	AU_16	AU_17	AU_18	AU_19	Sequence
pgin_c_1_1675	Porphyromonas gingivalis	Hemagglutinin A; Flags: Precursor	Disease	3.74316	0.00467773	8.42423e-05	0.237531	0.147254	0.000165739	0.759171	0.000955032	0	0.0608597	0.000131568	0.0496666	0.000823805	0.0216172	0.00271267	0.000477586	0.000358706	0.000189778	TTGTGTTGGGGACAGACGGCTGCCGCACAGGGAGGGCCGAAGACTGCTCCTTCTGTGACGCACCAAGCGGTGCAGAAAGGTATTCGAACATCCAAGGCCAAGGATCTCCGAGATCCGATTCCTGCCGGTATGGCACGAATTATCTTGGAGGCTCACGATGTATGGGAAGACGGCACAGGCTATCAAATGCTCTGGGATGCAGATCACAATCAGTACGGCGCATCCATTCCCGAAGAATCTTTTTGGTTTGCCAACGGAACGATCCCGGCCGGTCTTTACGATCCTTTCGAGTATAAAGTTCCGGTCAATGCCGATGCATCTTTTTCTCCCACGAATTTCGTGCTTGATGGAACAGCATCAGCCGATATTCCTGCCGGCACTTATGACTATGTAATCATT…
pgin_c_1_1861	Porphyromonas gingivalis	hemagglutinin protein HagE	Disease	3.50812	0.00381924	0	0.114961	0.050425	0	0.536376	0	0.000230125	0.0198726	0.000131568	0.0542379	0	0.0406609	0.000904225	0.000521003	0	0	ATGGCATTTGCGCAGCAGACAGAGTTGGGACGCAATCCGAATGTGAGATTGCTCGAATCCACTCAGCAATCGGTGACAAAGGTTCAGTTCCGTATGGACAACCTCAAGTTCACCGAAGTTCAAACCCCTAAGGGAATGGCACAAGTGCCGACCTATACAGAAGGGGTTAATCTTTCTGAAAAAGGGATGCCTACGCTTCCCATTCTATCACGCTCTTTGGCGGTTTCAGACACTCGTGAGATGAAGGTAGAGGTTGTTTCCTCAAAGTTCATCGAAAAGAAAAATGTCCTGATTGCACCCTCCAAGGGCATGATTATGCGTAACGAAGATCCGAAAAAGATCCCTTACGTTTATGGAAAGAGCTACTCGCAAAACAAATTCTTCCCGGGAGAGATCGCC…
pgin33277_c_1_1927	Porphyromonas gingivalis	arginine-specific cysteine proteinase RgpA	Disease	3.49281	0.00516236	8.42423e-05	0.121561	0.0424918	0	0.459011	0	0	0.0194068	0	0.0592951	0	0.042205	0.00135634	0.000434169	0.000717412	0	ATGAAAAACTTGAACAAGTTTGTTTCGATTGCTCTTTGCTCTTCCTTATTAGGAGGAATGGCATTTGCGCAGCAGACAGAGTTGGGACGCAATCCGAATGTCAGATTGCTCGAATCCACTCAGCAATCGGTGACAAAGGTTCAGTTCCGTATGGACAACCTCAAGTTCACCGAAGTTCAAACCCCTAAGGGAATGGCACAAGTGCCGACCTATACAGAAGGGGTTAATCTTTCCGAAAAAGGGATGCCTACGCTTCCCATTCTATCACGCTCTTTGGCGGTTTCAGACACTCGTGAGATGAAGGTAGAGGTTGTTTCCTCAAAGTTCATCGAAAAGAAAAATGTCCTGATTGCACCCTCCAAGGGCATGATTATGCGTAACGAAGATCCGAAAAAGATC…
pgin_c_1_1680	Porphyromonas gingivalis	lysine-specific cysteine proteinase	Disease	3.38448	0.00381924	0	0.0889251	0.0201048	5.52462e-05	0.433319	0	0	0.0206488	0	0.0262798	0	0.0136394	0.00135634	8.68339e-05	0	0.000189778	TTGGGAGTTGGTCTTTACGCCCAAAGCGCCAAGATTAAGCTTGATGCTCCGACTACTCGAACGACATGTACGAACAATAGCTTCAAGCAGTTCGATGCAAGCTTTTCGTTCAATGAAGTCGAGCTGACAAAGGTGGAGACCAAAGGTGGTACTTTCGCCTCAGTGTCAATTCCGGGTGCATTCCCGACCGGTGAGGTTGGTTCTCCCGAAGTGCCAGCAGTTAGGAAGTTGATTGCTGTGCCTGTCGGAGCCACACCTGTTGTTCGCGTGAAAAGTTTTACCGAGCAAGTTTACTCTCTGAACCAATACGGTTCCGAAAAACTCATGCCACATCAACCCTCTATGAGCAAGAGTGATGATCCCGAAAAGGTTCCCTTCGTTTACAATGCTGCTGCTTAT…
pgin33277_c_1_1690	Porphyromonas gingivalis	hemagglutinin protein HagA	Disease	3.36387	0.00252442	0	0.0942422	0.0706929	0	0.299105	0	0	0.0580652	0	0.0338545	0	0.00463226	0.000904225	0.000217085	0	0	ATGAGAAAATTGAATTCTTTATTTTCGCTCGCCGTCCTATTATCCCTATTGTGTTGGGGACAGACGGCTGCCGCACAGGGAGGGCCGAAGACTGCTCCTTCTGTGACGCACCAAGCGGTGCAGAAAGGTATTCGAACATCCAAGGTTAAGGATCTCCGAGATCCGATTCCTGCCGGTATGGCACGAATTATCTTGGAGGCTCACGATGTATGGGAAGACGGCACAGGCTATCAAATGCTTTGGGATGCAGATCACAATCAGTACGGCGCATCCATTCCCGAAGAATCTTTTTGGTTTGCCAACGGAACGATCCCGGCCGGTCTTTACGATCCTTTCGAGTATAAAGTTCCGGTCAATGCCGATGCATCTTTTTCTCCCACGAATTTCGTGCTTGATGGA…
pgin_c_1_165	Porphyromonas gingivalis	von Willebrand factor type A domain protein	Disease	3.36211	0.00324083	0	0.0474878	0.020132	0	0.391329	0.000955032	0	0.00822848	0	0.0449406	0	0.0029595	0.000452112	0	0	0.000189778	ATGAACGAAAAAATTGTAATGAAAACATCTGAAAGAATATTAAGTTATTTCTTCCTCTTATGTGCTGTATTCAGTCTGGGCTCATGCGAAGGACTTTATGCACAGGTAACTTTCCCAAATTATTCGCCTACGGCGGCTTCGTCCATTGCTGTATGTTCTGGAGAAGAGACATTGATCATTGACTTTACTGTAGTCCAGGAGGATTCGAATGGTATCAAAGTTAATGTGAAACTTGCCGACGGTGTCGAGTATGTGGTCGGAACGGCTGTCGTAAGTGTTACACAGGGCAATGCAGTGACGGTGGCGGAAACCAATGTTTCTAATCCGAACGAACCTGTATTTACGGTAAAATCGGCGGATGGAAACAATGTGGTAGAGCTTGGAACCATCGTTAAGCTG…
pgin33277_c_1_1686	Porphyromonas gingivalis	lysine-specific cysteine proteinase Kgp	Disease	3.35804	0.00324083	0	0.100843	0.058793	0	0.288272	0.000955032	0	0.0142834	0	0.0643965	0	0.0221319	0	0.000390752	0	0.000189778	ATGAGGAAATTATTATTGCTGATCGCGGCGTCCCTTTTGGGAGTTGGTCTTTACGCCCAAAGCGCCAAGATTAAGCTTGATGCTCCGACTACTCGAACGACATGTACGAACAATAGCTTCAAGCAGTTCGATGCAAGCTTTTCGTTCAATGAAGTCGAGCTGACAAAGGTGGAGACCAAAGGTGGTACTTTCGCCTCAGTGTCAATTCCGGGTGCATTCCCGACCGGTGAGGTTGGTTCTCCCGAAGTGCCAGCAGTTAGGAAGTTGATTGCTGTGCCTGTCGGAGCCACACCTGTTGTTCGCGTGAAAAGTTTTACCGAGCAAGTTTACTCTCTGAACCAATACGGTTCCGAAAAACTCATGCCACATCAACCCTCTATGAGCAAGAGTGATGATCCC…
pint_c_1_136	Prevotella intermedia	-	Disease	3.3471	0.00516236	0	0.00770073	0.313391	0.0362967	0.0521516	0.000955032	0	0.0110231	0	0.0894838	0.00164761	0	0	0.000260502	0	0	ATGAAAAAATTATTACTCCTTGCTCTCGTAGCATTCTTTGGCGTTAGTGCACAGGCACAAGACAAGCCTGAGGTTATCACCGAAAAACCAGCTGGTACAGAAACAGTTTACAAGCGTGTTAGTGGTAAAATGTTTGCTATTCAAAATGGAAAGCTATCTATCTTTGATATTGCAAAATTAGCAGAGAATGATCAGCCTGCTGGCGATTTGACAGTTATTACTGCTGCTGATGGCAAGACTGTTTATTTGAAGTATGTGCTTTCTTATGCATCATATATCAAGGACGACAAAGCAGGTGGCTGGGTGAAAGGTACTAAGAATGGAAACACAATTACAGTTCCTGCAGGCCAATACATTCTGTATGGCCAGTTCGAAGATGGTGAATATGGTATCAGAGTA…
jign_c_15_1844	Johnsonella ignava	-	Disease	3.34233	0.00658708	0	0.334248	0.129051	0.0153032	0.0268428	0	0	0	0.00131568	0.0099819	0.00205951	0.000772043	0.000452112	8.68339e-05	0	0	ATGGAAAATAACAAAAGGCGAAGAATGTATCAAAACAGGAGAAGTTTGCCGACCCGTTTGCTTGCTTTTGTCCTGTGCATGGTATTGACTTTGACCTATTCGGGGGTGAATACTTTTGCCATGTCAGACGATGCAAGAGGGGATAGCGAAAAGGAAATTATCGCCTTTTCTTCCTTGCCTGACGGCGTGCGGGAACAGGAAATCCGGCAAGGTGAGGACTTATCGGCAGTAACATTTCCTGATACCTTGCAAATCTTAGTGGAAGAAACTGCCCTTGTAGATAAAAACAGTACGAGCAAGGATAAAGCACTTCCCAAAGCAATGCAAAGTGAACTTCCTTTAGTAGAAACAAAAGAGGAAAAAGCGGAAAACTCTGTAAAAGCAGATGTAGAGGAAACA…
pgin33277_c_1_202	Porphyromonas gingivalis	-	Disease	3.33932	0.00658708	0	0.0326364	0.00787891	0	0.401395	0	0.000115063	0.0304299	0	0.0463982	0	0.0220032	0.00135634	0.000477586	0.000358706	0.000189778	ATGAAGGGTTTCGATCCGGAGATTGGGGAGGGCAGTCGGAGCGCGATCATTGACATTGTTCATACGAAGAACAAAAGTGTAGTACAAGAAGGAGAGAGAAGGGCTTCGCCATTTCTTGCAGGATTTCTGCCCCCTCGCAGAGAGAGGAGGGCGGATTTACCGGCTGTTATTGACGAAACCGTCTCTCGACGAGGACATATACTCTGTCAAAGAGAAAAACGAAAAGACCGAGAGAGAAAAAGAAACCGAGGTGTACTACCTGATAAATCGAATTATCCAAAGGGTAATAATCGGCGTCTGAGCGATAATAACAGAAGCAAACAAACACACAAATATGACAGTGGAGAGTTTGATCCTGGCTCAGGATGA
synsp_sgp_c_1_1467	Fretibacterium fastidiosum	-	Disease	3.32716	0.00463244	0	0.191601	0.0606948	0.00519314	0.182051	0.00191006	0	0.00186305	0.00328919	0.0444769	0.054783	0.00630502	0.00632957	0.000173668	0	0.00408022	TTGTCGGTATTGGCAGTCCTCGTGTTCTCCGCCGCGGCCTTTGCAGCCGTGCAGGATTTCAAGGATTTTACCGTGGATGTCCCGGACGACTGGACCGCGACGCAGAACGGCACGACCGTGGGGATTGTGGCCAACGACAACTCTGCGGCGGTGAGCATCACGATGGACAAGCGGGATGGAATGGAGGCCAAGGACCTGGCTGCGGCTTTCGCAGAGAAGCTGAAGGGTTCGGAGCCGGTGTTTGAGGACGACGTGTACCATTTCGACTTCAAGAACGAGGCCGGCGTGGAGAGCAGGGCGATCCTGAACACGGAGGGCGATAAATACCTGATGCTCGTCATCACGGGGCAGAACCCCAAGCTGGAGGCCCTCATCGACTCCATACAGGAGAAATAG
pgin33277_c_1_2002	Porphyromonas gingivalis	-	Disease	3.29771	0.0059945	0	0.0308029	0.00706385	0	0.380975	0.000955032	0.000115063	0.0357085	0	0.0419372	0	0.0195584	0.000904225	0.000303919	0	0	ATGAAGGGTTTCGATCCGGAGATTGGGGAGGGCAGTCGGAGCGCGATCATTGACATTGTTCATACGAAGAACAAAAGTGTAGTACAAGAAGGAGAGAGAAGGGCTTCGCCATTTCTTGCAGGATTTCTGCCCCCTCGCAGAGAGAGGAGGGCGGATTTACCGGCTGTTATTGACGAAACCGTCTCTCGACGAGGACATATACTCTGTCAAAGAGAAAAACGAAAAGACCGAGAGAGAAAAAGAAACCGAGGTGTACTACCTGATAAATCGAATTATCCAAAGGGTAATAATCGGCGTCTGAGCGATAATAACAGAAGCAAACAAACACACAAATATGACAGTGGAGAGTTTGATCCTGGCTCAGGATGA
pgin33277_c_1_427	Porphyromonas gingivalis	-	Disease	3.29102	0.00516236	0	0.0304362	0.00804192	0	0.396698	0	0	0.0350875	0	0.044521	0	0.0198158	0.000904225	0.000347336	0	0.000189778	ATGAAGGGTTTCGATCCGGAGATTGGGGAGGGCAGTCGGAGCGCGATCATTGACATTGTTCATACGAAGAACAAAAGTGTAGTACAAGAAGGAGAGAGAAGGGCTTCGCCATTTCTTGCAGGATTTCTGCCCCCTCGCAGAGAGAGGAGGGCGGATTTACCGGCTGTTATTGACGAAACCGTCTCTCGACGAGGACATATACTCTGTCAAAGAGAAAAACGAAAAGACCGAGAGAGAAAAAGAAACCGAGGTGTACTACCTGATAAATCGAATTATCCAAAGGGTAATAATCGGCGTCTGAGCGATAATAACAGAAGCAAACAAACACACAAATATGACAGTGGAGAGTTTGATCCTGGCTCAGGATGA
pgin_c_1_622	Porphyromonas gingivalis	membrane protein	Disease	3.2741	0.00324083	0	0.0799409	0.0172249	0	0.303707	0	0.000115063	0.0211146	0	0.0365709	0	0.00694839	0.000452112	8.68339e-05	0	0	ATGAAAGCTAAATCTTTATTATTAGCACTTGCGGGTCTCGCATGCACATTCAGTGCAACAGCCCAAGAAGCTACTACACAGAACAAAGCAGGGATGCACACCGCATTCCAACGTGATAAGGCCTCCGATCATTGGTTCATTGACATTGCAGGTGGAGCAGGTATGGCTCTCTCGGGATGGAATAATGATGTAGACTTTGTAGATCGTCTAAGTATCGTTCCTACTTTCGGTATCGGTAAATGGCATGAGCCTTATTTCGGTACTCGTCTCCAATTCACAGGATTCGACATCTATGGATTCCCGCAAGGGAGCAAGGAGCGTAACCACAATTACTTTGGAAACGCCCACCTTGACTTCATGTTCGATCTGACGAACTATTTCGGTGTATACCGTCCCAAT…
falo_c_1_634	Filifactor alocis	elongation factor Tu	Disease	3.2693	0.00449804	0	0.25064	0.0931342	0.00204411	0.0240626	0.000955032	0.000172594	0	0.000657838	0.0384038	0.00164761	0.00154409	0	0.000108542	0	0	ATGGGAAAAGCAAAATTTGAAAGAAGTAAACCACACGTAAACATAGGAACAATCGGCCACGTAGACCACGGTAAAACAACATTGACAGCAGCAATCACAAGAACATTGCACGAAAAATACCAATTGGGAGAAGCAGTAGCATTCGACAACATCGATAAAGCACCGGAAGAAAGAGAAAGAGGAATCACAATCTCAACATCCCACGTAGAGTATGAAACACCGAATAGACACTACGCACACGTAGACTGCCCGGGCCACGCCGACTATGTAAAAAACATGATAACAGGAGCAGCACAAATGGACGGAGCAATCTTAGTAGTAAGTGCAGCAGACGGTCCAATGCCACAAACAAGAGAACACATCCTATTGTCAAGACAAGTAGGAGTACCATACATCGTA…
tden_c_1_986	Treponema denticola	flagellar filament core protein	Disease	3.22969	0.0059945	0	0.335807	0.0169532	0.000220985	0.0292394	0	0.000115063	0.00450238	0	0.0125657	0.025126	0	0	0	0.000358706	0.000379555	ATGATCATTAATCACAACATGAGCGCTATGTTTTCACAGAGGACATTGGGACACACCCATTTACTTAACCAAAAAAACATAGAAAAACTTTCTTCAGGTTTACGTATTAACCGAGCGGGCGATGATGCATCCGGTTTGGCAGTATCAGAAAAAATGAGAAGCCAGATTCGCGGTTTGAACCAAGCAAGTGCCAACGCACAAAACGGCATTTCTTTTATTCAAGTTGCGGAAGCTTTCCTTCAGGAAACTACAGATGTTATCCAGAGAATCCGCGAACTCAGCATTCAGTCTTCTAACGGTATTTACTCGGCAGAAGACAGATTGTACATTCAGGTTGAAGTATCTCAGCTAATCGCTGAAGTAGACCGAATTGCAAGCCATGCACAGTTCAACGGTATG…
pint_c_1_1239	Prevotella intermedia	OmpA family protein	Disease	3.21053	0.00656067	8.42423e-05	0.00971758	0.247507	0.0589201	0.0225287	0	0	0.00589967	0	0.0744667	0.00659044	0	0.000452112	0	0	0	ATGAAAAAGTTAGGTTTATTGTTTGCTGCCGCAACATTGGCAGTATCTGCATCAGCACAAACAGTTGCAGAAAGTAAGACTTTCGACAACATTTACATTGGTATTAATGGTGGTGTTGCTACTAAGACAACTGGCCACAAGTGGTTGAGCGACCTCAACCCTAACGCTGGTCTTCGTATCGGTCGTTATTTCACTCCTGTATTCGGTTTGGCAATTGAGGGTAACGCATACTTCTCTAACAAGCCTTGGAAATCAACAGGTACAGTGGTACGCTACATTAACACACAGTTGTTGGGTACTGTAAACTTCAGCAATTGGTTCGGTGGTTACACTGGTGAGCCACGTTGCTTTGAAGTAAGCGCAGTTTACGGTCTTGGTTGGGGACACGTATTCAACCAC…
pgin_c_1_1293	Porphyromonas gingivalis	-	Disease	3.1966	0.00252442	0	0.0726069	0.0378188	0	0.213016	0.000955032	0	0.0282563	0	0.0297911	0	0.00939319	0	0.000217085	0	0	ATGGGAAGGAGTCGGAAGTATGGGGTGAGCCAGAAGACCTGCAAAGTCTTTGTCTGCGGCTTCGAGGAAAAGCCGGGAGAGAATGCACTTGTGGTCAATCCGACTTTACTGCCACAAGGATCCGTTTCTTTCCCTTTCAATCCCCCGAGGAAAATTTTGTTTCCGACGCAGCGGAAACGATCCGATTCTTTTGCTAGGAATTGGAGTGTATTGTGA
synsp_sgp_c_1_210	Fretibacterium fastidiosum	Flagellin and related hook-associated proteins	Disease	3.18132	0.00467773	0	0.162724	0.0822124	0.0032319	0.0466872	0.00143255	0.000230125	0.00419187	0.00249979	0.0439469	0.00741424	0.00308817	0.00180845	8.68339e-05	0.00161418	0.000189778	ATGCACAACATCCCCGCTCTTTCCGCCTACAACACCGTCAACCGCACCAGCAGTTCGCTCCAGAAGTCCATTCAGAAGCTCTCCACGGGCCTCCGCATCAACAGCGCGGCGGACGACGCCGCGGGCCTCGCGATCAGCGAGAAGATGCGCGCCCAGATCCGCGGCTTGGACCGCGCGGTGTCCAACAGCCAGGACGGCATCAGCATGATCCAGACGGCCGAGGGCGCGCTGAACGAGACGCACAGCATCCTTCAGCGCATGCGCGAGCTGTCCGTCCAGAGTGCCAACGACACGCTGACGCAGCAGGACCGCGGCTACATCCAGCTGGAGATCGACCAGCTCCGCGAGGAGATCACGCGCATCGGCAACACCACGCAGTTCAACAAGAAGAAGCTCCTG…
pgin33277_c_1_1233	Porphyromonas gingivalis	-	Disease	3.18089	0.00252442	0	0.0463877	0.0597167	0	0.202663	0.000955032	0	0.0100915	0	0.0449406	0	0.036672	0.000904225	0	0	0	ATGAGAAAGATTGTAGTTACAGCCCTCATGGGTATCGGTCTCTTGGTAGGCACGACGGTAAATGCTCAAACGCAAAAGAAAGTAGAAACTGCTAAGACAGAACAAACGGTAAAGAAACAAGAGTGCACCCACCACCACGACAAAGCTTGTGATGCCAAGAAAGCCGGCGAGAGTTGCAAAGACAAGGCTAAAAATGCCAAAGACTGCTGTAAGGATAAGGCCAAGGATGCCAACGCAAAAGATTGTAGCAAGGACAAATCCAAAGACTGCAAAAAAAGTGACTGCCACAAGTCAGAAAAAGGCGAGTGCAAGAGCAAGCACGGCCACAAATCTTGCGAAGGCAAAGGCAAAGACAAAGCTCAAGCAGGAAATTGCCCACACGCCAAGAAGCACGAAAAG…
synsp_sgp_c_1_173	Fretibacterium fastidiosum	prepilin-type N-terminal cleavage/methylation domain	Disease	3.1487	0.00467773	0	0.152731	0.0507239	0.00654667	0.0335534	0.00143255	0	0.0071417	0.00171038	0.0633586	0.0362474	0.00334552	0.000452112	0.000260502	0.00143482	0.00389044	ATGAAAATGCGCAAAGGTTTCACTCTCGTCGAGCTCCTGATCGTCATCGTCATTATCGGTATCCTTGCGGCGGCCATGCTGCTCTCCAGCGGTTCCGCGACGGCTTCTGCCGAGGCGTCCAACATCGTCAGCAACCTTCGCAGCCTGAAAGCTGCAACGATGATGTTCTATGCGGACAGCATGGATGCGATCGCTGCCGTGAACGGCCTTCTTCCTGGTACGGTGACCGTCGATGCTCTGAAGGGCTATACGGACAATCCCGAGAGATTTGCGGACGGTAAGGGTTATCTGTTCAAGTCCAATACGAACAAGAACTGGTTTGTGGGCGTTGACCTGGAAAAGTTGAAGATGAGCAGCACGATGGACGAGGTCATGAAGAAGCTGGAGGGCAAGAAGGAT…
pgin_c_1_349	Porphyromonas gingivalis	transcription antitermination protein NusG	Disease	3.13251	0.00516236	0	0.0115511	0.00135843	0	0.286834	0	0	0.00388136	0	0.00585222	0	0.00283082	0	8.68339e-05	0.000358706	9.48888e-05	ATGACAAACGCAGAGAAAAAATTCTATGTTCTCCGTGCCATTAGTGGTAAGGAGAACAAAGTGCGTGAATATCTGGAAGCAGAAATGAAGCACTCCGATTTAGGAAATTATCTCTTTCAGGTTCTCATTCCCACTGAAAAAGTGATGACGCAGCGTGCCGGTAAAAGGGTTGTAAAAGAACGCCCTTACCTGCCCGGATACGTATTGGTCGAAGCTGTTTTGGTCGGTGAAGTAGAGCACCGGCTACGCAGTACACCCAACGTGATTGGGTTCTTAGGTGACGGTCGTCCGGCACCTCTTCATCCGTCCGAAGTTAGTCGAATCTTAGGAAAAGTTGACCAGCTGGACAGTGAAGACGAAGAATATGAACTCAGCTTTATGGTGGGAGAAACCGTGAAA…
pgin_c_1_347	Porphyromonas gingivalis	elongation factor Tu	Disease	3.12805	0.00658708	0	0.021452	0.00217349	5.52462e-05	0.227205	0.00191006	0	0.0124204	0.000131568	0.0300782	0	0.00694839	0.000452112	0.000260502	0	0	ATGGTTACCGGTGCTGCTCAGATGGACGGTGCTATAATCGTTGTAGCAGCTACAGACGGCCCTATGCCTCAGACTCGCGAGCACATCCTTTTGGCTCGTCAGGTAAACGTTCCTCGTCTGGTTGTTTTCATGAACAAATGTGACATGGTAGACGATGAAGAGATGCTCGAGCTTGTTGAAATGGACATGCGCGAACTCCTTTCTTTCTACGATTTCGATGGTGACAATACCCCTATCATCCGTGGTTCTGCTCTGGGCGCTTTGAATGGAGAGCCTCAGTGGGAAGACAAGGTGATGGAGCTTATGGAAGCTGTTGACAACTGGGTTCCCCTGCCAGAGCGCGATATCGACAAACCGTTCTTGATGCCGGTTGAAGACGTGTTCTCTATCACGGGTCGT…
falo_c_1_1252	Filifactor alocis	peroxiredoxin	Disease	3.12265	0.00381924	0	0.189401	0.0471648	0.000773447	0.0211866	0	0.000115063	0.000310509	0.000263135	0.031337	0.00988566	0.00231613	0	0	0	0	ATGGCAAACAGAATGGTAGGAAACAAAGCACCGGATTTTAAAATGTTGGCGGTATCAGGAGATGCATCAGAAATCAAAGAGGTATCATTAGCAGATTACAAAGGTAAATGGTTGGTATTATTCTTCTATCCGAGAGATTTTACATTTGTATGTCCGACCGAGATTCGTGCTATGAGTGAAAAATGTCACGAATTCCAAAAAATCGGAGCAGAAATATTGGGAGTAAGTACAGATAGTGAATTCTCTCACAAGTCTTGGATTACGGCAGACGAAGAAAAAGGAGGAATCGGATACCTACAATTCCCTCTTGCAGCAGATACTACACATGAAGTATCCAAAGACTATGGTGTATTTATCGAAGAAACAGGAGCAGCGTTGAGAGGATTGTTCATCATTAAT…
pgin33277_c_1_167	Porphyromonas gingivalis	FimA type I fimbrilin	Disease	3.11684	0.00252442	0	0.0770073	0.0515661	0	0.120409	0	0	0.0121098	0	0.03582	0	0.00772043	0.00180845	8.68339e-05	0	0	ATGAAAAAAACAAAGTTTTTCTTGTTGGGACTTGCTGCTCTTGCTATGACAGCTTGTAACAAAGACAACGAGGCAGAACCCGTTACAGAAGGTAATGCCACCATCAGCGTGGTATTGAAGACCAGCAATTCGAATCGTGCTTTTGGAGTTGGCGATGACGAATCAAAGGTGGCTAAGTTGACCGTAATGGTTTATAATGGAGAACAGCAGGAAGCCATCAAATCAGCCGAAAATGCGACTAAGGTTGAAGACATCAAATGTAGTGCAGGCCAACGTACGCTGGTCGTAATGGCCAATACGGGTGCAATGGAACTGGTTGGCAAGACTCTTGCAGAGGTAAAAGCATTGACAACTGAACTGACTGCAGAAAACCAAGAGGCTGCAGGGTTGATCATGACA…
synsp_sgp_c_1_221	Fretibacterium fastidiosum	S-layer homology domain.	Disease	3.10486	0.00467773	0	0.114044	0.0479255	0.00668479	0.0914571	0.000955032	0	0.0127309	0.00335498	0.0398172	0.029657	0.00874982	0.00271267	0.000217085	0.0064567	0.00427	ATGAAGAAGTTTGCAGCAGCAATTGCAGTTGCGGTGCTTTTTGCTTTCGCGGCGCCCGTGTTCGCGGCCACCAACCCGTTCATGGACGTTCCGATGAACCACTGGGCCTATGACGCCATCGGCCAGCTTGCCGCCCACGGCATCCTCTCCGGCTATCCGGACGGCACCTACAAGGGCAAGCAGCCCACGACGCGCTACGAGATGGCCTCTGCCCTCGCCCGCGCGCTGGCGGTCGTCGACATGACGAAGGCCAGCAAACAGGACGTGGAGATGCTGAAGAAGCTCGTCGTCGAGTTCAAGGACGAGCTGGAGGCTCTGGGCGTCAAGGTCGAGAACCTGGACGAGAGGGTCAGCCTGCTTGAGGAGCGCCTGGGCGGATGGCACATCCACGCTCGTTTG…
pint_c_2_1933	Prevotella intermedia	bacteriocin	Disease	3.10285	0.00516236	0	0.00293361	0.171516	0.0108559	0.046112	0.00191006	0	0.00900476	0	0.0237843	0.000823805	0	0	8.68339e-05	0	0	ATGTCTAATAAAACTAACAACAAAAGATTTTTAGTAACCTATGCAGATCAAGAGGTTACTAAAGATTCTGCGATTAAGTTATTAGGAGTAAAGCAAGTAAATGTAAAAGAAGGGGTTTCTTTTATGTCTGCTGACAGAGCAGCTTTGAAAGATAATGTCTTGCACTTTGAGAACGTTGGAGTCTCAGTACTTGAACTTACATCGGAAGAAGCAAAGAAACTTGCAACTCAGAAAGGTATCTTGGCAGTAGAAGAAGATGTAGAGGTGTTCGCATTGGACATGGAACCAGAAGGTTTCGACCATGACTATCAGCCAGAGATTTACATCAATCAGGAGGAAATGGTGAAATTAGAAGCAAACAAGAGTAAAGGAGGTGCAAAAGTTAAAAGCGACCTTCGT…
pgin_c_1_1779	Porphyromonas gingivalis	elongation factor G	Disease	3.09555	0.00252442	0	0.059589	0.00614012	0.000662954	0.190584	0	0	0.0111783	0	0.0101365	0.00164761	0.00308817	0	0	0	0	ATGGCAATTGATAAGGAATTACAGTTTACAAGAAATATCGGCATCATGGCTCACATCGATGCCGGAAAGACTACTACATCCGAGCGTATTCTGTTCTATACGGGTCTGACGCACAAGATCGGTGAGGTGCACGATGGTGCGGCTACCATGGACTGGATGGAGCAGGAGCAAGAGAGAGGTATCACGATCACCTCTGCTGCTACGACTGCGTTCTGGAACTACAACAACCAAAAGTACAAGATCAACCTGATCGACACTCCGGGACACGTGGACTTCACGGTGGAAGTGGAGCGTTCTCTCCGTATTTTGGACGGAGCCGTTGCCGCTTTCTGCGCCGTAGGTGGTGTGGAGCCTCAGAGTGAGACCGTGTGGCGTCAGGCTGAGAAATATAATGTGCCC…
pgin33277_c_1_1448	Porphyromonas gingivalis	secretion protein	Disease	3.07573	0.00252442	8.42423e-05	0.0106343	0.0111392	0	0.187612	0	0.000115063	0.00853899	0	0.0488936	0	0.00308817	0	4.34169e-05	0	0	ATGAAAAAACTTTTTTTGGCCTCCGTGGCTTTCTTATGTGCATGGATTTGGAGCGCTAATGCTCAGACAATGGCTCCAAATTACTTCCATGCCGATCCGCAGCAATTCAAACACAGGATTGTAAAAGAAAAAAGCTTCTCCTCCTACTCTAATTACGAATACGGAGTCGACAACCGTCTGCAAAGGATCTATTCGGTGGATGAGTCTTCGGGAGAGATCGAACACGAAAGACGATTCTTTTTCAATGAAGGCGGATATATGATTCGTGAGGAGGAATACGATGGAACCGTTCAGATACCTGTCAGAAAATGGGAATTTGTCCGCGATGACAAGGGTTATATCACTCATTTCAGCAGATACTCGCCTAAAGATGGAAGTCAGGAGTTGATAGAGGATATC…
pint_c_1_1284	Prevotella intermedia	hemin-binding protein	Disease	3.06722	0.00922918	0	0.00861748	0.162034	0.0492796	0.0260758	0	0	0.00574441	0.000131568	0.0612385	0.00576663	0	0	0.000130251	0.000358706	0	ATGAAAAAACTTTTATTTTTAACCTTTGCAGTTGTACTGGGCATCTCATCAGCCCATGCGCAAACGAGAGTATTACAGCGGGACCTAAGTACAGCAGGAAGCGCACAGTTGTTCACCTCGCATAAGACACAGGTCAAGAAGATTGACCCTGCTGCCAATCAGATTTGGTGGGGATATGGAACCGAAACTGAAAACCGTGGCGGGCTCGGTGTGAGAGCAGCAGAAACCCACGACGTTGCTATCTTCGTTGCCCCTGACAACAGTGCTATTGTGGGAAAGACCATCAAGGCTATTCGCTTCTATCTCCGCGACAAGGCAAACACAAATAACGTTAAGGTGTGGATATCAAAGAGTTTACCTGATGACATCAGCAGTGCAGACTATGTTCAAGACGTTGAT…
pint_c_2_2251	Prevotella intermedia	formate C-acetyltransferase	Disease	3.06352	0.00806042	8.42423e-05	0.00861748	0.16581	0.0563235	0.0328824	0	0	0.00791798	6.57838e-05	0.0590301	0.00659044	0	0	4.34169e-05	0	0	ATGAGAGAAGAATGGAGAGGTTTCTCAGGCACCAAGTGGCTTGATGAAGTAAACATGCGTGAATTTATTCAGGCAAACTATACTGGCTATGATGGCGATGCAGAATTTCTTGCAGACCCAACAGAGGCAACCAACAAGCTTTGGGGCAGACTAAAAGAACTCCAAAAGGAAGAGCGCGCTAAAGGCGGTGTTCTCGATATGGAAACTGAAATCGTGTCAAGCGCAACTGCTTATGGTGCTGGATATATCGACGAAAGCATGAAAGACCTTGAAAAGGTTGTAGGTTTGCAGACCGATAAGCCTTTGAAGCGTGCGTTTATGCCATACGGTGGTATCAAGATGGCAGAGCAGGCTTGTACTACATACGGCTACCAACCTTCTGAAAAGCTCCACGAAATC…
pgin_c_1_1641	Porphyromonas gingivalis	secretion protein	Disease	3.06233	0.00252442	0	0.0643561	0.0241801	0	0.126832	0.000955032	0	0.00962577	0	0.0480765	0	0	0.000904225	0.000108542	0	0	ATGAAAAAAGCATTACTTATTGGTGCTGCTCTTTTGGGAGCAGTCAGTTTTGCAAGTGCTCAGTCTTTGAGCACAATCAAAGTACAGAACAATTCAGTACAGCAACCTCGTGAGGAAGCCACTATTCAGGTTTGTGGAGAATTGGCAGAGCAAGTTGACTGCATTGGGACAGGTAATTCTGCAATCATAGCCGCTGCAGCGAAATTTGAAAGCGATGATCTCGAAAGCTATGTTGGCTGGGAGATCATGAGTGTTGATTTCTTCCCTGGATATAAAGCGTGCAAGTACACATCTGCAGTCTGGGCTGATGATATGACCATTTTGGGCCAATCAGAAGATAGTGATCCCGAAATGCAGACTATCAACAATCTTGCTCTCAAGACTAGTGTCAAGATTGAA…
tden_c_1_834	Treponema denticola	filament protein A	Disease	3.02125	0.00449804	0	0.0520716	0.033499	0.00124304	0.101523	0	0.0027615	0.00698645	0.000263135	0.0379842	0.0140047	0.000257348	0	4.34169e-05	0.00179353	0	ATGGCAAATTTAGATCTACCACAGAGCCCGAATGTATTCCATCCCGAGAAGCCCAGCGCTGTCGGTTCGAGAAACTCATTGGCTCAAGACTATCGAGATCAGCAGAAAGAAGTTAATCAGCTGATTGAAGAAGAAACAAATAAAGTGTTACACCACTTGACCACAAAGCTTCCCAAAGAAGTCCTTGAAAGATTGGACGTAATGGGCGGCGTTAAGGAAAAGCTGTATAACTACTTTAACCAGAACTACCAGAACATGTTCAACCGATACATGGTAACGGCTGAAGATGAAATGCTCAAAAAGGTTCGAGGATTTATCGATCGGGAAGAAATGAAGGTTTTAGACCGCTATACTCCGAAAGAAATCGCTACCCTTCTTGATGCAGTTGGCGGTGCTGAC…
tden_c_1_761	Treponema denticola	elongation factor Tu	Disease	3.01356	0.00449804	0	0.0589472	0.0779197	0.00129829	0.0755432	0	0.000805438	0.00279458	0.000394703	0.0116603	0.0131809	0	0.000452112	0	0.00107612	0.000569333	ATGGCAAAGGAAAAATTTAACAGAACGAAAGTTCACATGAATGTTGGTACCATCGGTCACGTTGACCATGGTAAGACCACTCTTTCGGCAGCGATCACTACGTATTGTGCAAAGAAGTATGGTGATAAGCTTCTAAAATATGACGAGATCGACAATGCTCCGGAAGAAAAAGAGCGCGGTATTACTATCAATACCCGACACTTGGAATATCAGTCCGATAAGAGACACTATGCACACATCGACTGCCCCGGCCACGCTGACTATGTTAAAAACATGATCACCGGTGCTGCTCAGATGGACGGTGCTATTCTTGTAGTTTCTGCTCCGGACTCGGTTATGCCCCAGACAAAAGAACACTTGCTTCTTGCCCGTCAGGTAGGTGTACCTTCAATCATCGTC…
pgin33277_c_1_1439	Porphyromonas gingivalis	arginine-specific cysteine proteinase RgpB	Disease	3.01214	0.00252442	0	0.0363034	0.022876	0	0.161632	0	0	0.00636543	0	0.0151274	0.00164761	0.0154409	0	0.000173668	0	0	ATGAAAAAGAATTTTAGCAGGATCGTTTCGATCGTAGCATTCTCCTCTCTGTTGGGAGGAATGGCGTTTGCACAGCCGGCAGAGCGCGGTCGCAACCCACAAGTACGACTGCTCTCCGCTGAGCAGTCTATGTCCAAGGTGCAATTCCGTATGGACAATCTTCAGTTCACAGACGTACAGACCTCCAAAGGGGTAGCTCAGGTGCCTACCTTCACCGAAGGTGTCAATATCTCGGAGAAAGGTACGCCTATATTGCCCATTCTTTCCCGTTCTCTTGCCGTTTCTGAAACACGTGCGATGAAGGTAGAGGTAGTTTCTTCCAAATTCATCGAAAAGAAGGATGTGCTGATCGCTCCCTCTAAAGGTGTTATCTCTCGCGCTGAAAATCCTGATCAAATC…
pgin_c_1_1127	Porphyromonas gingivalis	glutamate dehydrogenase	Disease	2.9965	0.00381924	0	0.0185184	0.00738988	5.52462e-05	0.152908	0	0.000115063	0.00776272	0	0.0298574	0	0.00334552	0.000452112	8.68339e-05	0	0	ATGAAGACCCAAGAAATTATGACAATGCTGGAGGCTAAGCACCCCGGCGAAAGCGAATTCCTCCAAGCAGTGAAGGAAGTTCTTCTCTCTGTAGAAGAAGTGTACAACCAACATCCCGAGTTCGAAAAGAACGGTATCATCGAGCGTATCGTAGAGCCGGATCGTGTATTCACATTCCGTGTACCCTGGGTAGATGACCAAGGTAAGGTACAGGTAAACATCGGCTACCGCGTTCAGTTCAACAATGCCATCGGTCCGTACAAGGGCGGTATCCGTTTCCATCCTTCAGTGAACCTCTCTATCCTGAAGTTCCTCGGTTTCGAACAGATGTTCAAGAATGCACTCACTACTCTCCCCATGGGTGGTGGTAAAGGTGGTGCCGACTTCTCTCCCAAGGGT…
pgin_c_1_1425	Porphyromonas gingivalis	hmuY protein	Disease	2.98304	0.00292332	0	0.0121011	0.00274404	0	0.188474	0	0	0.0128861	0	0.0125878	0	0.00283082	0	0.000173668	0	0	ATGAAAAAAATCATTTTCTCCGCACTCTGTGCATTGCCATTGATTGTGTCTCTAACTTCTTGTGGGAAGAAGAAAGACGAGCCGAACCAACCCTCCACACCCGAAGCAGTAACCAAAACCGTAACTATCGATGCTTCGAAATACGAAACGTGGCAGTATTTCTCTTTTTCCAAAGGTGAAGTCGTAAATGTTACCGACTATAAGAACGATTTGAACTGGGACATGGCTCTTCACCGCTATGACGTTCGTCTCAATTGTGGCGAAAGTGGTAAGGGAAAAGGTGGTGCCGTATTCTCCGGCAAGACAGAAATGGATCAGGCTACTACCGTTCCGACAGACGGATATACTGTAGATGTTCTCGGCCGTATTACAGTCAAGTACGAAATGGGACCTGATGGT…
synsp_sgp_c_1_1637	Fretibacterium fastidiosum	Glycine/sarcosine/betaine reductase component B subunits.s	Disease	2.98143	0.00467773	0	0.0910336	0.0461867	0.00602183	0.0546442	0.000477516	0	0.00279458	0.00499957	0.0265227	0.0115333	0.00823512	0.000678168	8.68339e-05	0.000717412	0.000189778	ATGAGACTGGAACTTCACAAGCTTTTTGTCAAGCAGCTTAAGTTCGGCGACAAGACCGGCTTCTCCGGCGGCACTCTGACCGTGAACAAGAAGGAGTTGCTGGACCTCATCGCCGAGGACCCGCTCCTTGGGAAGAACCTCGACGTCGATCTGGCGATGCCGGGCGAGAGCGTCCGCATCATGCCGGTGAAGGACGTCGTTGAGCCCCGCTGGAAGATCGAGGGCAAGGGGCAGGTGTTCCCCGGCATTCTGGGCGACGTCGAGACCGTCGGCGAGGGCAAGACGCTCGTTCTCTCCGGCGCGGCCGTCGTCACCGCCGGCAAGCTGGTGCGCTTCCAGGAGGGCATCATCGACATGACGGGCCCCGGCGCGGAGTACACGCCCTATTCCGAGACGTGC…
pgin_c_1_552	Porphyromonas gingivalis	alkyl hydroperoxide reductase	Disease	2.97908	0.00481626	0	0.0289694	0.000978072	0	0.188091	0	0	0.00279458	0	0.00318007	0	0.0151835	0	4.34169e-05	0	0	ATGACTCCTATCCTGAACACCGTTTTCCCCGAGTTCAAACTCAATGCCTATCACAATGGCGAATTCAAAGTAATCACCAACGAAGACTTGAAAGGCAAGTGGTCTTTGGTCGTTTTCTATCCCGGTGACTTTACCTTTGTATGCCCGACGGAATTGGAAGACCTGGCCAATAAATATGAAGAATTCAAGCAACTTGGAGTAGAGGTTTACTCTTGCAGTTGCGATACCCACTTCGTACACAAGGCTTGGGCCGACGCTTCTCCTGCTATCAAGAAGGTACAGTATCCCATGTTGGCCGATCCCTCCGGTGCACTCACTCGCGATCTGGGTATCCTGATCGATGATGTTCATATGGCTTACCGTGGCTCTTTCGTGATTAACCCCGAAGGCATTATCAAA…
pgin_c_1_354	Porphyromonas gingivalis	DNA-directed RNA polymerase subunit beta	Disease	2.97877	0.00292332	0	0.0155848	0.00461867	0	0.17419	0	0	0.00496814	0	0.0135816	0	0.00746308	0.000904225	0	0	0	ATGACGCCGACTACAAACAACAAAAGAATCAACTTTGCTTCGATAAAAAATCCGCTTTTCTATCCGGACTTTCTCGAAGTTCAACTCAAGTCGTTCCATGACTTCCTTCAGTTAGATACTCCGCCCGAGAGGAGAAAAAAAGAAGGTCTTTATAAAGTTTTTGCGGAAAATTTTCCAATAACTGACACCCGTAATAACTTTGTCCTGGAATTCCTTGACTACTATATCGATCCCCCCAAGTATTCCATTGAGGAATGTCTTAGCAGGGGGCTCACCTATAGCGTCCCTCTGAAAGCTAAGCTAAAACTGTATTGTACGGATCCTGATCACGAAGATTTTGCGACCGTAATTCAGGACGTTTTTCTTGGCCCCATACCCTATATGACAAGTTCCGGCACA…
pgin33277_c_1_1538	Porphyromonas gingivalis	DNA-directed RNA polymerase subunit beta'	Disease	2.97717	0.00173918	0	0.0144847	0.00581409	0	0.178984	0	0	0.00465763	0	0.0217526	0	0.0113233	0	0	0	0	ATGGCTTTTAGAAAAGAAAATAAGATAAAGAACAACTTCTCGAAGATTCGTATCACCTTGGCTTCTCCTGAAGAGATTCTTGAGAACTCATTCGGAGAAGTATTGAAGCCGGAGACGATCAATTATCGTACCTACAAGCCGGAACGAGATGGCCTATTCTGTGAACGCATCTTCGGTCCGGTTAAGGATTTTGAATGTCACTGTGGCAAATACAAGCGTATTCGATACCGTGGTATCGTATGTGATCGCTGTGGAGTCGAGGTAACGGAAAAGAAAGTTCGCCGTGAGCGTATGGGGCACATCCATTTGGTCGTACCTGTTGCTCATATTTGGTATTTCCGTTCTCTTCCGAATAAGATCGGCTATTTATTAGGACTACCTACCAAGAAGTTGGATGCC…
pgin33277_c_1_1546	Porphyromonas gingivalis	elongation factor Tu	Disease	2.97489	0.004236	0	0.0396037	0.0114108	5.52462e-05	0.126449	0.00191006	0.000115063	0.00822848	0.000131568	0.0285765	0	0.0108086	0	4.34169e-05	0	0	ATGGCAAAAGAGCATTTTAACAGATCGAAACCCCACGTTAACGTTGGTACGATCGGACACGTGGACCACGGTAAGACTACCTTGACGGCTGCAATCACAACTGTGTTGGCAAAGAGGGGCCTTTCAGAACTCCGTTCATTTGATTCAATCGATAACGCTCCCGAAGAAAAGGAACGTGGTATCACGATTAATACTTCACACGTTGAATACCAAACAGCTAATCGTCACTACGCTCACGTAGACTGTCCGGGTCACGCCGACTATGTGAAGAACATGGTTGCCGGTGCTGCTCAGATGGACGGTGCTATAATCGTTGTAGCAGCTACAGACGGTCCTATGCCTCAGACTCGCGAGCACATCCTTTTGGCTCGCCAGGTAAACGTTCCTCGTCTGGTTGTT…
falo_c_1_1250	Filifactor alocis	elongation factor Tu	Disease	2.97386	0.00449804	0	0.0493213	0.0882438	0.00146402	0.0197486	0	0.000115063	0	0.000789406	0.0332362	0.000823805	0.000772043	0.000452112	8.68339e-05	0	0	ATGGGAAAAGCAAAATTTGAAAGAAGTAAACCACACGTAAACATAGGAACAATCGGCCACGTAGACCACGGTAAAACAACATTGACAGCAGCAATCACAAGAACATTGCACGAAAAATACCAATTGGGAGAAGCAGTAGCATTCGATAACATCGATAAAGCACCGGAAGAAAGAGAAAGAGGAATCACAATCTCAACATCCCACGTAGAATACGAAACACCAAACAGACACTACGCACACGTAGACTGCCCGGGCCACGCCGACTATGTAAAAAACATGATAACAGGAGCAGCACAAATGGACGGAGCAATCTTAGTAGTAAGTGCAGCAGACGGTCCAATGCCACAAACAAGAGAACACATCCTATTGTCAAGACAAGTAGGAGTACCATACATCGTA…
pgin_c_1_1611	Porphyromonas gingivalis	3-oxoacyl-ACP synthase	Disease	2.96926	0.00173918	0	0.0207186	0.00456434	0	0.177642	0	0	0.00900476	0	0.0174683	0	0.00977921	0	0	0	0	ATGGAACTGAAAAGAGTAGTAGTAACAGGGTTAGGAGCCATTACTCCGCTTGGCAACTCTGCTCCCGAAACGTGGGAAAGCTTAGTGGCAGGCAAGAGTGGAGCCGGACCTATCACGCTCTTTGATGCCTCCAAGTTCAAAACGCAGTTCGCCTGCGAAGTGAAGGGTTTTGACCCTTTGCAACATTTTGACCGCAAGGAGGTGCGTAAGTTAGACCGCTACGCGCAACTTGCACAAGTAGCGGCCGATGAGAGTGTAAAAGACTCCGGCCTCGATTTGGACCAATTGGACAAGAATCGTGTGGGAGTGATCGTTTCTGCCGGAATCGGTGGTCTGACGACTTTCGAAAGTGAAGTGCGCGACTACAATCCGGAGAACGGGCCTCGTTTCAATCCGTTT…
pgin_c_1_352	Porphyromonas gingivalis	50S ribosomal protein L10	Disease	2.9636	0.00411279	0	0.0256691	0.0133942	0	0.138911	0	0.000115063	0.00450238	0	0.0280465	0	0.0135107	0	4.34169e-05	0	0	ATGAGAAAGGAAGATAAAGGTACAGTTATAAGGCAGTTGGCCAAATATATCGGCCAATACCCCCACTTCTACTTGACTGACATAGAAGCATTAAATGCTGAGAAAACATCAGAGCTCCGTCGCAACTGCAATAAAAACGGAGTGAAGTTGGTTATGGTGAAAAACACGCTTTTGCGTGCAGCCTTAGCAGCGAGTGATGTAGATTTCTCGTCATTGTATAGCTGTCTGAAAGGGAATACCGCTGTCATGTTCTGTGAAGTGGCTAATTCTCCGGCCAAAGTAATCAAGCAGTTTACAAAGGATACCAAAGGAGAAGGAAAGCCTTGGCTAAAAGCTGCATACGTGCAGGAAAGCTTCTACATTGGGAGGGAAAATCTCGATGCTTTGGTTTCGATCAAG…
tden_c_1_1447	Treponema denticola	flagellar filament core protein	Disease	2.96237	0.00449804	0	0.0407038	0.0465671	0.00113255	0.0734341	0	0.001841	0.00652069	0.000789406	0.0483636	0.0329522	0	0	0.000173668	0.00251094	0.000569333	ATGATTATTAATCACAATATGAGTGCAATGTTTGCACAGAGACAGGGAGGAGTCAACGAACTTCATCTCGCAAAAAACATCGAAAAGCTTTCCAGTGCACAAAGAATCAACCGTGCAGGTGACGATGCTTCAGGTTTAGCCGTATCCGAAAAGATGCGCAGCCAAATCAGAGGTTTAAACCAAGCCGGACAGAATATTCAAAACGGTGTTTCTTTCATTCAAGCAACGGAAGGTTACTTAGGTGAAACGACAGATATAATACAGAGATTAAGAGAGTTGGCTATACAGGCCTCAAACGGTATTTACTCCGCCGAAGACAGGATGCAGATTCAAGTTGAAGTTTCACAGCTTGTTGATGAAGTAGACAGAATCGCAAGCCATGCTCAGTTTAACGGAATG…
falo_c_1_696	Filifactor alocis	-	Disease	2.95891	0.00449804	0	0.0918587	0.0326024	0.000994431	0.0541648	0.00382013	0	0	0.000394703	0.0230555	0.00411902	0.00102939	0.00135634	0.000173668	0	0	ATGAGGAAAGAGGGAGCATATAAAAGATATGTGACCGATAGACGAAGAAATCCAACAAAGAAAATACCGAAAAGCGAAGCAAGGAAGGTTTTTTTGAAACGTCGTAGAAGTGTGAAACACTGTAATTTCACCGAAAGCAAAAGAGAACAGACAAAAGCCATTCAAAGCGAGCGAAAGCAAGCAGAGAATAACAAGTTTTCGAAAGTAAAAACATTTACGAGATATTTTTTCGTAAATTCGAGGCGGATGATGAGGAGAGAGGGAGTGTATATAAATACATGA
pint_c_1_375	Prevotella intermedia	Tat pathway signal sequence domain protein	Disease	2.95412	0.00292332	0.000168485	0.00540884	0.155731	0.00883939	0.018023	0	0	0.000776272	0	0.0100482	0	0	0	0	0.000358706	0	ATGGCTGCATTGACAGAAAACAACGAAGTTGGATTCCAAAACGGTTGGTCGTCTCTTTGGCGTCACGAGCAAATTCCATTGTCATTAACAGTGGCAGACTACGGTGACCTTACGCCAGGTGGAGAGTTATCAAGACCAGCAGGCAACATTGCTGTTTACAATAATGAACTGATTTTAGTTGGTGGAAAACAGAACAACTTGTTCATGGAAGTTTCTTTACCTAAAGGTTATCGCATTACAGGTTATACACTTATAATGAAGAACAACTTAAATGGTCAGCTTATAAAAGGTATGCAATTTGGCAATGTAACAAAACAATTGTATGAAACCAATGCGAAATTTGAGTTGACTAATACAAAAGCAACTTCTGGAGAAATTAGTGGTTACAACGAAAACAAC…
falo_c_1_837	Filifactor alocis	-	Disease	2.95198	0.004236	0	0.091217	0.0310538	0.000994431	0.0498508	0.000955032	0	0	0.00118411	0.0224372	0.00164761	0.000772043	0.000904225	0	0	0	ATGAGGAAAGAGGGAGCATATAAAAGATATGTGACCGATAGACGAAGAAATCCAACAAAGAAAATACCGAAAAGCGAAGCAAGGAAGGTTTTTTTGAAACGTCGTAGAAGTGTGAAACACTGTAATTTCACCGAAAGCAAAAGAGAACAGACAAAAGCCATTCAAAGCGAGCGAAAGCAAGCAGAGAATAACAAGTTTTCGAAAGTAAAAACATTTACGAGATATTTTTTCGTAAATTCGAGGCGGATGATGAGGAGAGAGGGAGTGTATATAAATACATGA
pgin33277_c_1_1539	Porphyromonas gingivalis	DNA-directed RNA polymerase subunit beta	Disease	2.94209	0.00411279	0	0.0143014	0.00706385	0	0.13709	0	0	0.00372611	0.000131568	0.0233647	0	0.00823512	0	4.34169e-05	0	0	ATGACGCCGACTACAAACAACAAAAGAATCAACTTTGCTTCGATAAAAAATCCGCTTTTCTATCCGGACTTTCTCGAAGTTCAACTCAAGTCGTTCCATGACTTCCTTCAGTTAGATACTCCGCCCGAGAGGAGAAAAAAAGAAGGTCTTTATAAAGTTTTTGCGGAAAATTTTCCAATAACTGACACCCGTAACAACTTTGTCCTGGAATTCCTTGACTACTATATCGATCCCCCCAAGTATTCCATCGAGGAATGTCTTAGCAGGGGGCTCACCTATAGCGTCCCTCTGAAAGCTAAGCTAAAACTGTATTGTACGGATCCTGATCACGAAGATTTTGCGACCGTAATTCAGGACGTTTTTCTTGGCCCCATACCCTATATGACAAGTTCCGGCACA…
bfor_c_1_1228	Tannerella forsythia	repeat-containing protein	Disease	2.92926	0.00463244	8.42423e-05	0.0997428	0.031407	0.0195848	0.0412228	0	0.000345188	0.0139729	0.00184195	0.0252198	0.000411902	0.00411756	0	0.000803213	0.00412512	0.00161311	ATGGGGACTACACCGTCTCCGTATCCCGGATTCTCCACCGGCATGTATGAGCATGCACTTCGTGTCCCGCCTGCCGATATTGTATTAGGTGACACGGCGATAAATACGGTTATCAAAGCTTATACCGGTAATGGGTATGCATTAGGATGGATTTCGGTACTGAACAGAGTAACAAAGTATAATAATGGTCAGCCAGATGGATGCCCTGCAATTCCTGGCGGTAATTGTGATCAATTTGGCGACACAGATCCTGTATATGAAAATAATACGATTTCAGGATCATACACTGAACCGACAACGTTTTGTGGTGATGCAACCGGATCGATTTATGAATTTTCATTCAATAAATTCAATATAGATAACTTTGGTGCTCCCGTTTGGGTGCCTGGTACCTCTGCC…
pgin_c_1_446	Porphyromonas gingivalis	secretion protein	Disease	2.9282	0.00481626	0	0.00476712	0.00614012	0	0.145238	0	0	0.00419187	0	0.0365929	0	0.00669104	0	0.000130251	0	0	ATGAAAAAACTTTTTTTGGCCTCCGTGGCTTTCTTATGTGCATGGATTTGGAGCGCTAATGCTCAGACAATGGCTCCAAATTACTTCCATGCCGATCCGCAGCAATTCAAACACAGGATTGTAAAAGAAAAAAGCTTCTCCTCCTACTCTAATTACGAATACGGAGTCGACAACCGTCTGCAAAGGATCTATTCGGTGGATGAGTCTTCGGGAGAGATCGAACACGAAAGACGATTCTTTTTCAATGAAGGCGGATATATGATTCGTGAGGAGGAATACGATGGAACCGTTCAGATACCTGTCAGAAAATGGGAATTTGTCCGCGATGACAAGGGTTATATCACTCATTTCAGCAGATACTCGCCTAAAGATGGAAGTCAGGAGTTGATAGAGGATATC…
pgin_c_1_623	Porphyromonas gingivalis	membrane protein	Disease	2.92471	0.00173441	0	0.00586722	0.0166816	0	0.138528	0	0	0.00667594	0	0.0249768	0	0.00102939	0.000452112	0	0	0	ATGCTCACATTGGTTGGAGCAATTGCACTGAACGCAAGTGCACAGGAGAATACTGTACCGGCAACGGGTCAGTTACCCGCTAAGAATGTTGCTTTTGCTCGCAATAAAGCAGGCAGCAATTGGTTTGTAACACTGCAAGGCGGTGTTGCAGCGCAGTTCCTCAATGACAACAACAACAAAGACCTCATGGACCGCTTAGGAGCCATAGGTTCTCTTTCTGTCGGAAAGTATCACAGCCCTTTCTTTGCAACTCGTTTGCAAATTAACGGAGGTCAAGCCCACACTTTCCTCGGAAAAAATGGCGAACAAGAAATCAACACCAATTTTGGTGCAGCTCACTTCGACTTTATGTTTGATGTGGTTAACTACTTTGCACCATATCGCGAAAATCGTTTCTTC…
pint_c_2_2072	Prevotella intermedia	-	Disease	2.91755	0.00411279	0	0.00770073	0.114815	0	0.00172561	0	0	0	0	0.0406122	0.00823805	0	0.000904225	0.000130251	0	0	ATGCCGCCCTGCGGTTTCTTTTTAGCAGATTCGTTCTTTGAAAAGATTTACATATACAGAGAAGTAGTACAAGAAGCGTCTGCCTCGTCTTTGATGTTGGCAGATGGGTAA
smit_c_1_1063	Streptococcus mitis	glyceraldehyde-3-phosphate dehydrogenase	Health	2.9166	0.00467773	0.00126364	0.000916753	5.43373e-05	0.018618	0.00153387	0.210585	0.0193305	0.0114888	0.00670995	0.00589639	0.0140047	0.0249627	0.00813802	0.0345599	0.0184733	0.157705	ATGGTAGTTAAAGTTGGTATTAACGGTTTCGGACGTATCGGTCGTCTTGCTTTCCGTCGTATCCAAAACGTAGAAGGTGTTGAAGTTACTCGTATCAACGACCTTACAGATCCAGTTATGCTTGCACACTTGTTGAAATACGACACAACTCAAGGTCGTTTCGACGGTACTGTTGAAGTTAAAGAAGGTGGATTTGAAGTTAACGGTAAATTCATCAAAGTTTCTGCTGAACGTGATCCAGAACAAATCGACTGGGCTAACGACGGTGTAGAAATCGTTCTTGAAGCTACTGGTTTCTTTGCTAAGAAAGCAGCTGCTGAAAAACACTTGCACGCaGGTGGAGCTAAAAAAGTTGTTATCACTGCTCCTGGTGGAAACGACGTTAAAACAGTTGTATTC…
bfor_c_1_252	Tannerella forsythia	glyceraldehyde-3-phosphate dehydrogenase, type I	Disease	2.91636	0.00463244	8.42423e-05	0.0634393	0.0650689	0.00770684	0.0329782	0.000955032	0.0009205	0.00683119	0.000526271	0.0146195	0	0.00128674	0	0.000412461	0.00322835	0.00189778	ATGACAAAAGTAGGTATTAACGGATTTGGCCGTATCGGACGTTTTGTGTTCCGTGCCGCCCAAACAAGAAATGACATTGAAATCGTTGGAATTAACGACCTCTGTCCGGTAGATTACATGGCTTATATGCTCAAGTACGATACCATGCACGGTCGCTTCAAAGGAACCGTTGAATACAGCGTGGAAAAAAGCCAGTTGATCGTCAATGGGAAAGCGATTCGCGTCACCGCAGAAAAAGACCCGGCCAACCTGAAATGGAACGAAGTAGGTGCCGAATATGTAGTAGAGTCTACCGGGCTGTTTCTGACAAAAGAAAAAGCTCAGGGACATATTGATGCAGGCGCAAAGTATGTCGTGATGTCGGCTCCGTCGAAGGATGATACGCCCATGTTTGTTTGT…
synsp_sgp_c_1_1270	Fretibacterium fastidiosum	oxidoreductase FAD/NAD(P)-binding domain-containing proteins	Disease	2.89786	0.00449804	0	0.0769156	0.040427	0.0021546	0.0454409	0	0	0.00201831	0.000789406	0.00951814	0.00453093	0.000514695	0.000904225	0	0.00179353	0.000759111	TTGCATAAGATACTGGAGAAGAGGCAGCTCTCTCATGACCTTGAGAGGGGTCAGAGCGTCTACTACTTCAAGGTGACGGCGCCGGAGATCGCGCGGAACCGGAAGGCGGGGCAGTTTATCATCTTCCAGATCGATCGGGACCTGGGGGAGAGGGTGCCCTTGACCATTGCGGACGCCAACGCGGAGGAGGGCTGGATCGCCCTCGTGTTCCAGACGGTGGGGGCGACGACGCTCAAGCTGTCGCAGCTCGAGGTGGGCGACGAGATCCCCGTCATCCTTGGGCCCCTCGGCAGCCCCACCCACATCGAGAAGGTGGGGACGGTGGTCTGCGTGGGTGGCGGCATCGGCGTCGCGCCCATGTACCCCATCGTGCAGGCCCACAAGAAGGCGGGCAACAAG…
NCBIACFU_c_27_2420	Campylobacter rectus	iron transporter	Disease	2.89781	0.004236	0	0.135863	0.0297769	0.00160214	0.00191734	0	0	0.000155254	0.000657838	0.00260589	0.000823805	0	0.000904225	0.00028221	0.000717412	0	ATGAACAAATTTGTTAAAACAGCTTTGGCGTTCAGCCTTGCTGCTTCAGTTGCCGTAGCAGGCGAGTTTCCTATCGGCGATCCGGTAGAGATCAACGGTATGGAGATAGCTGCTGTTTATCTAGAGCCGATTGACATGGAGCCAAAGGGCATCGACCTAGCTCCGAGTAAAGCCGATATCCACCTAGAGGCCGACATCCACGCTATCGAGGGAAACAAAAACGGTTTTGCGGCGGGCGAGTGGATTCCTTATCTAAAAGTTAGCTACGAGCTAAAAAACCTAGATAACGGCAAAGTAAAAAAAGGCACATTTATGCCTATGGTCGCTCAAGACGGCCCTCACTACGGCGCTAACCTAAAAATGGACGCTGGCGTGGGCAACTACGAGCTAAAATTTATG…
pgin_c_1_351	Porphyromonas gingivalis	50S ribosomal protein L1	Disease	2.89031	0.00411279	0	0.017785	0.00247235	0	0.13824	0	0	0.00745221	0	0.0159445	0	0.0115806	0.000452112	8.68339e-05	0	0	ATGAGCAAACTAACAAAAAAACAGAAGTTAGCCTTTAGCAAGATTGAACCCGGGAAAGCATACACAATATCGGAGGCATCGGCCTTGGTGAAAGAGATCACCACGACCAATTTTGATGCATCTGTGGATATTGATGTGCGCTTGGGTGTAGACCCCCGAAAGGCTAACCAGATGGTGCGTGGCGTTGTAACGCTTCCGCACGGAACTGGAAAGCAGATCCGCGTTCTGGCATTGTGCTCTCCTGATAAAGAAGCTGAAGCTAAAGAAGCTGGTGCTGACTATGTAGGTCTTGACGAATACATAGAAAAAATAAAGGCTGGTTGGACTGACATAGACGTCATCATCACCATGCCTGCCATTATGGGTAAAATCGGTGCATTGGGACGTGTTTTAGGCCCT…
pgin33277_c_1_1347	Porphyromonas gingivalis	glutamate dehydrogenase, NAD-specific	Disease	2.88995	0.000979632	0	0.0148514	0.00554241	0	0.138624	0	0	0.00807323	0	0.0189259	0	0.00360287	0	0	0	0	ATGCTGGAGGCTAAGCACCCCGGCGAAAGCGAATTCCTCCAAGCAGTGAAGGAAGTTCTTCTCTCTGTAGAAGAAGTGTACAACCAACATCCCGAGTTCGAAAAGAACGGTATCATCGAGCGTATCGTAGAGCCGGATCGTGTATTCACATTCCGTGTACCCTGGGTAGATGACCAAGGTAAGGTACAGGTAAACATCGGCTACCGCGTTCAGTTCAACAATGCCATCGGTCCGTACAAGGGCGGTATCCGTTTCCATCCTTCAGTGAACCTCTCTATCCTGAAGTTCCTCGGTTTCGAACAGATGTTCAAGAATGCACTCACTACTCTCCCCATGGGTGGTGGTAAAGGTGGTGCCGACTTCTCTCCCAAGGGTAAGAGCGAAGCCGAAATCATGCGT…
ecas_c_3_543	Enterococcus casseliflavus	phosphoenolpyruvate-protein phosphotransferase	Health	2.88979	0.00720957	0	0.000916753	0.00116825	0.00817644	0.0103536	0.0272184	0.0265794	0.0197173	0.0165117	0.0056093	0.24467	0.0518555	0.060357	0.0273093	0.0245713	0.0521888	ATGGTTGAGATGCTAAAAGGAATTGCTGCTAGTGATGGTGTAGCCGTTGCGAAAGCCTACCTGTTAGTACAACCTGATTTATCTTTTTCAAAAGTATCAGTTGAAGATACTGCAGCAGAGGAAGCACGCTTAGATGATGCGTTAGCGAAGTCAACAGCGGAATTACAACAAATCCGTGACAAAGCAGCGCAAACTTTAGGTGAAGCAGAAGCACAAGTATTTGATGCTCATTTAATGGTTCTTTCAGATCCTGAGATGATTGGTCAAATCAAACAAAACGTGACAGATAACAAAGTCAATGCAGAAGCTGCGTTGAAAGAAGTTACTGACATGTATATTGGTATGTTTGAAGCAATGGATGACAATGCTTACATGCAAGAACGGGCAGCTGACATTAAA…
NCBIACFU_c_24_2267	Campylobacter rectus	S-layer-RTX protein	Disease	2.88416	0.00806042	0	0.135588	0.0266525	0.00848029	0.00997017	0	0	0.000310509	0.000526271	0.00203171	0.00700234	0	0	0	0.000717412	0	TTGGATAACACTACTGCTACTACTGATATATATGAAGAAGGAGGAAGCACTCCTACCCCTCCGACCCCTCCTGCTCCTACTCCAAATCCTGGCGGTGGAAGCTCAGGCGGAAGCAATAACCCAAAACCTCTAACTCCGGAAGAGCAAAAACAAAAAGCAAAAGAAGAGGCCGTAAAACAAGCCGAAGAAAACCTACAAAAAGCAAAAGAAGCGGCCGAGCAAGCTAAAAAAGATGCCGATATAGCAAAAGAGATCAAAGATGCCGTCGAACATGCGATAAATAACCACAACGGCATAAAACAATACGCCCTAAACCATATCCAAAACAAGATAGATGATCCATCTACCACCGATAAACAAAGAGAAGCTCTGGAAAAGGCAAAAGATATAGTAAATACT…
bfor_c_1_230	Tannerella forsythia	repeat-containing protein	Disease	2.88126	0.00449804	0	0.0786574	0.0307821	0.0142259	0.0358543	0	0.000230125	0.00667594	0.000394703	0.0161433	0	0.00154409	0	0.000477586	0.00251094	0.000189778	TTGGCTCATAAAGATAACCCTGGAAACTCGGATCATGGAAACCCCTATTTTACACAGTCACAATTCAACAATTTACCGGTGCAGAACAAAACGAATGGAAATATGTATCTTGACAAAGGTTCCGGTACAGAATACTCTTTCTTAAATACAGCGAATTTACCGTTGTCTTATTACACCAATATACATGCTTTGTATGATAAAACTCCTGTCAGCCTGTTGGGGGTAAAAGGGAACTATGATGAAGATAATGCAATCATACATACATCCTCGACCGGAACTGATAATCACAAAGGGGTGATTGAAGTAGGTAGTAGAACTACCGGACAGCAGCGTTTCAAGGTTTATTCCGGCGGTGTTATCAAGAACTATTCCACAACGGCATGCAACGGTGAAGCGTGC…
pgin33277_c_1_708	Porphyromonas gingivalis	succinate-semialdehyde dehydrogenase	Disease	2.87078	0.00173441	0	0.03502	0.0480342	0	0.0564657	0	0	0.000621018	0	0.0144428	0	0.00334552	0	0.000130251	0	0	ATGGAAATCAAAGAAATGGTGAGCCTTGCGCGCAAGGCTCAGAAGGAGTATCAAGCTACCCATAACCAAGAAGCAGTTGACAACATTTGCCGAGCTGCAGCAAAAGTTATTTATGAAAATGCAGCTATTCTGGCTCGCGAAGCAGTAGACGAAACCGGCATGGGCGTTTACGAACACAAAGTGGCCAAGAATCAAGGCAAATCCAAAGGTGTTTGGTACAACCTCCACAATAAAAAATCGGTTGGTATCCTCAATATAGACGAGCGTACCGGTATGATCGAGATCGCAAAGCCTATCGGAGTTGTAGGAGCCGTAACGCCGACGACCAACCCGATCGTTACTCCGATGAGCAATATCATCTTTGCTCTTAAGACTTGCAATGCCATCATTATTGCCCCC…
bfor_c_1_132	Tannerella forsythia	hypothetical protein BFO_0134	Disease	2.86811	0.00658708	0	0.0897501	0.0620261	0.00196124	0.00306774	0	0.000690375	0.00217356	0.000131568	0.00547679	0	0.000514695	0	4.34169e-05	0.00322835	0	ATGGAAGAAAGAATTTATAAAAACAGTCTGAATTATATTCCTATTGATGTAGCGAAAGGAATTGATCGGCGTACCGGTAAGCGTGTCAATGCGGATGATGTAGATCCCAATTACGAACGAATGCCCAAGTGCATGCATTGCGTGAATTTCACCCTCAATCAAGAAAAAATAGGATTGGGAATCTGTCGGATGGGTAAGGAATTTATTGCTTATCCCGATATGGCAGCAGTTACTTGTACGGGATACAAGGAGCGGGGAGCATAA
pint_c_1_159	Prevotella intermedia	50S ribosomal protein L13	Disease	2.86756	0.00806042	0	0.00568387	0.101448	0.0405783	0.0140924	0	0.000115063	0.00403662	0	0.0453823	0.00247141	0	0	8.68339e-05	0	0	ATGAACACTTTAAGTTATAAGACTATTTCCGTAAACAAGGAAACAGCTAAGAAAGAGTGGGTAGTAGTAGACGCTACCGACCAGATTGTTGGTCGTTTCTGCTCTAAAGTCGCTAAGTTGCTTCGCGGAAAGTATAAGCCAACTTTTACTCCACACGTTGATTGTGGAGACAATGTAATCATTATCAACGCTGAGAAGATTAAATTTACAGGCAACAAGGAAACCGATAAGGTTTACACTCGCTATACTGGTTACCCAGGTGGACAGCGTTTCAACACACCTGCACAGCTTCGCACAAAGAAGAACGGTGTAGAGAAAATGGTGCGCCACGCAGTAAAGGGTATGTTGCCAAAGGGTATCCTCGGCCGTCATTTGCTTGACAACCTTTACGTAATTGAA…
pint_c_1_845	Prevotella intermedia	tyrosine recombinase XerC	Disease	2.86214	0.00806042	0.000168485	0.00623392	0.072812	0.0393077	0.0164891	0	0	0.00667594	0	0.0563359	0.00576663	0	0.000226056	4.34169e-05	0	0	ATGTTGAGCATAGAAGACTTTTTGAAATTCTTGCGTTTGGAGCGGAACTATTCGCAAAAAACAATAGACAATTACAGAGCGGACTTAGAGCAGTTTGAACTGTTTTTCAGAAAGTTGGAAGCTGACTTGTCTTGGAAAGATGTCGATGCAGACATTATCCGAGATTGGATAGAGCAAATGATGGACAAGGGAAATGCTCCCGCTTCGGTAAATCGAAGGCTGAGTGCCCTACGTTCCTATTATCGTTACGCACTGAAAAGAGGAGTCGTTGAAACCGACCCTACTTACAACATTCAAGGGCCTAAAAGAAAGAAAGCTTTACCACAGTTTCTGAAAGAAACGGAAATGGACAGGCTGATTGACCCGAAGATGTGGACAGATACATATAAAGATGTACTC…
pgin33277_c_1_1824	Porphyromonas gingivalis	elongation factor G	Disease	2.85736	0.00381924	0	0.0366701	0.0199418	0.000552462	0.0858009	0.00191006	0	0.00807323	0	0.0143324	0.000823805	0.00205878	0	8.68339e-05	0	0	ATGGCTCACATCGATGCCGGAAAGACTACTACATCCGAGCGTATCCTGTTCTATACGGGTCTGACGCACAAGATCGGTGAGGTGCACGATGGTGCGGCTACCATGGACTGGATGGAGCAGGAGCAAGAGAGAGGTATCACGATCACCTCTGCTGCTACGACTGCGTTCTGGAACTACAACAACCAAAAGTACAAGATCAACCTGATCGACACTCCGGGACACGTGGACTTCACGGTGGAAGTGGAGCGTTCTCTCCGTATTTTGGACGGAGCCGTTGCCGCTTTCTGCGCCGTAGGTGGTGTGGAGCCTCAGAGTGAGACCGTGTGGCGTCAGGCTGAGAAATATAATGTGCCCCGTATCGGCTATGTAAACAAGATGGACCGTTCGGGTGCCAACTTC…
pgin33277_c_1_541	Porphyromonas gingivalis	HmuY family protein	Disease	2.85321	0.00252442	0	0.0581222	0.0201048	0	0.0410311	0	0	0.00248407	0	0.0398172	0.000823805	0.00900717	0	8.68339e-05	0	0	ATGAAAAAAATCATTTTCTCCGCACTCTGTGCATTGCCATTGATTGTGTCTCTAACTTCTTGTGGGAAGAAGAAAGACGAGCCGAACCAACCCTCCACACCCGAAGCAGTAACCAAAACCGTAACTATCGATGCTTCGAAATACGAAACGTGGCAGTATTTCTCTTTTTCCAAAGGTGAAGTCGTAAATGTTACCGACTATAAGAACGATTTGAACTGGGACATGGCTCTTCACCGCTATGACGTTCGTCTCAATTGTGGCGAAAGTGGCAAGGGAAAAGGTGGTGCCGTATTCTCCGGCAAGACAGAAATGGATCAGGCTACTTCCGTTCCGACAGACGGATATACCGTAGATGTTCTCGGCCGTATTACAGTCAAGTACGAAATGGGACCTGATGGT…
pint_c_1_610	Prevotella intermedia	Por secretion system C-terminal sorting domain protein	Disease	2.85208	0.00806042	0	0.00348366	0.109272	0.0275126	0.0131338	0	0	0.00124204	0	0.0377855	0.00164761	0.000257348	0	0	0.000179353	0	ATGCTTGCCACAGCGCAAGTAGCCACAGCGCAAGTAAAGATGGCTCCTAACTATTTCCGTGCAGACCCCAACGTCTACAAGTACAGAATGGCGAAGGTGATTGACTGGAAGGATTCGGAAGACGAACAACTTACGCAGTACATCTACGACGACAAGGGTTGCCTTGTCAGAGAAGAGTACGGTTTGAGCAAACAGCCCGGAACTTTCGTCTACAACTACACATACAATCCGCAGGGCTATATGATAAAGAAAGAAGAGGTGGCGGTTAAAGCTGACCACAGCTCGTCTACCGTTTCTTCAAAGCACGAATATACGCGTAACGAATACGGATACGTAACTGAATACACTCGTGCTACACGCCACGGTACCGAACCTAACGACGAAACGCTTACCGAGGAC…
tden_c_1_2028	Treponema denticola	cytidylate kinase	Disease	2.85199	0.00449804	0	0.0584889	0.0683835	0.0003591	0.0171602	0	0.000230125	0.00139729	0.000263135	0.00867895	0.00741424	0	0.000452112	8.68339e-05	0.00107612	0	ATGCTTGCTGAACACTTGAACATTACATTTATGAATACGGGTAGTTTTTATAGGGCCTTGGCTCTGGCTGTACTGCGTTCTTTCGGAGGCGGAAATGACGGAAGCGGCGGACAAACTCCCGATCTTTCGGATGAAAAAAAATGGACCTCATTTGCAGAAAAGACGGAACTTTTTTATATAAACGGCTCCATGTTTTTAGGTAATGAAAATGTTGAGGCTTATCTTCGAAGCGATGCTGTAGAATCCATTGTCGCACCTCTTTCAGCTATAGTTCCTATAAGGCACATATTAAATAAGAAAATTCGTGAAGAAGCCGCTAAAACCGGAGCTGTTTGCGAAGGCAGGGATATGACAACCGTTGTTTTTCCTGATGCCGATATTAAGTTTTATCTTGATGCT…
pint_c_2_1962	Prevotella intermedia	outer membrane protein beta-barrel domain protein	Disease	2.84542	0.00173918	0	0.000550052	0.112152	0.00635331	0.00757349	0	0	0	0	0.00622765	0	0	0	0	0	0	ATGAAAAAAATCATCTTAACAGCAGCTATTATGCTTGCTTCTGTGGGTGCTTATGCACAGTTCGCAGTTGGTTCCATTAACTTGCAACCTAAGGTTGGTCTGAACATTTCAAACATTACAGACATAGACGGCACAGACCCACGCATTGGTCTTGCAGCAGGTTTAGAGGCAGAATATCAGGTTTCTGACATCTTCTCTCTCTCAGCAGGTGCTATTTATTCTCAGCAGGGTACAAAGTTAAGCTGGGTAAGAGGTGGTGTAGACGTTGCACAGACTTTAAAGTTGGACTACATCAACGTACCTATCCTTGCTAACGTTTACGTTGCTAAGGGCTTGGCAGTTAAGTTAGGTGTACAGCCAGGATTCAATGTTACAGCTAAGTTAGAGCATAAGGAAACA…
pint_c_2_1995	Prevotella intermedia	50S ribosomal protein L21	Disease	2.84395	0.00922918	8.42423e-05	0.0124678	0.0812071	0.0272087	0.0175437	0	0	0.0088495	0	0.0419372	0.000823805	0.000257348	0.00135634	0	0	0.000189778	ATGTACGCAATTGTAGAAATTAACGGTCAGCAGTTTAAAGTCGAAGAAGGCAAGAAACTCTTCGTAAACCACATCAAAGATGCGGAAGAAGGCAAGACTGTTGAGTTTGACAAAGTTCTGCTCTTAGACAACGAGGGAACAGTCACAGTTGGTGCACCTACTGTCAGTGGTGCAAAAGTAGTAGCCGAGGTGGTAAACCCACTTGTAAAGGGTGACAAGGTAATCGTCTTCAAGATGAAGCGTCGTAAGGACAGCCGCAAGAAGAACGGTCATCGCTCACACTTCACACAGGTAGAGATTAAAACAATTAACGCTTAA
pgin_c_1_355	Porphyromonas gingivalis	DNA-directed RNA polymerase subunit beta'	Disease	2.84264	0.00411279	0	0.0121011	0.00592277	0	0.119259	0	0	0.00403662	0	0.021598	0	0.00746308	0	0.000173668	0	0.000189778	ATGGCTTTTAGAAAAGAAAATAAGATAAAGAACAACTTCTCGAAGATTCGTATCACCTTGGCTTCTCCTGAAGAGATTCTTGAGAACTCATTCGGAGAAGTATTGAAGCCGGAGACGATCAATTATCGTACCTACAAGCCGGAACGAGATGGCCTATTCTGTGAACGCATCTTCGGTCCGGTTAAGGATTTTGAATGTCACTGTGGCAAATACAAGCGTATTCGATACCGTGGTATCGTATGTGATCGCTGTGGAGTCGAGGTAACGGAAAAGAAAGTTCGCCGTGAGCGTATGGGGCACATCCATTTGGTCGTACCTGTTGCTCATATTTGGTATTTCCGTTCTCTTCCGAATAAGATCGGCTATTTATTAGGACTACCTACCAAGAAGTTGGATGCC…
pgin_c_1_927	Porphyromonas gingivalis	pyruvate phosphate dikinase	Disease	2.84147	0.00481626	0	0.0188851	0.00461867	0	0.131625	0	0	0.00574441	0	0.00830353	0	0.00977921	0	4.34169e-05	0	0	ATGGAAAAGAAAAGAGTCTACACCTTCGGCAATGGGAAGGCCGAGGGAGAAGCAGGGATGAAGAACCTGCTCGGAGGTAAGGGTGCCAATTTGGCCGAAATGAATCTTATCGGTGTGCCGGTGCCTCCCGGTTTTACGATCACGACAGAGGTTTGTCAGGAATACTATACATTGGGCCGAGACAAAGTAGTGGAGCTGCTGCGTGGCGAAGTAAACGATGCGATCAGAAATATCGAGGGACTGATGAAGTCGAAATTCGGCGACACCGAGAACCCTCTTCTCGTATCCGTACGTTCGGGAGCACGCGCTTCCATGCCCGGTATGATGGATACGATCCTCAACCTCGGTCTGAACGACGAAGTGGTGGCCGGTATCGTACGCAAGACCGGCAACGAACGA…
pgin33277_c_1_1802	Porphyromonas gingivalis	preprotein translocase subunit SecY	Disease	2.84092	0.00481626	0	0.00348366	0.00244518	0	0.127599	0	0	0.00419187	0	0.0278477	0	0.0123527	0	4.34169e-05	0	0	ATGCGTGCGGTAGAAACAATCAAGAATATATGGAAGATTGAGGATTTGCGTCAACGCATTCTCACGACCATATTGTTCGTCGTCGTTTATCGCTTGGGTTCATTTGTCGTGATCCCCGGTATTGACCCCGCATCGTTGTCAGCACTCAAAGATCAGACTGCTGGAGGACTGATGGCTCTCTTGGATATGTTTTCCGGAGGGGCTTTCTCCCATGCATCTATTTTTGCTTTGGGTATTATGCCTTATATCTCTGCTTCGATTGTTATGCAGTTGGCAGCGATTGCTGTACCTGCAATGCAAAAGTTGCAGCGAGAAGGTGAGAGTGGGCGTATGAAGATCAATCAGTGGACTCGTTATCTGACTGTTGCTATTTTGATTTTACAGTCTCTTACCTATTTG…
synsp_sgp_c_1_1635	Fretibacterium fastidiosum	selenoprotein B, glycine/betaine/sarcosine/D-proline reductasesfamily	Disease	2.83804	0.00449804	0	0.0583055	0.0464584	0.00312141	0.0350873	0	0	0.00108678	0.00131568	0.00965064	0.00535473	0.000772043	0.000452112	0	0.000358706	0.000379555	ATGGCATTTCGCATCGTTCACTACATCAACCAGTTCTACGCTGGCATCGGTGGAGAGGAAAAGGCCGACTACAAGCCCGAAATTCGCGAGGGCGTCGTGGGGCCGGGCACGGCCCTGAAGGGCGCCCTGGGCTCCGAGGCCGAGGTGGTCGCCACGGTCATCTGCGGCGACTCCTACTTCGCCTCCAACATGGAGAAGGCCAGCGCGGACATCATCGAGATGATCAAGAAGTACAAGCCGGATGCCTTCATCGCCGGGCCTGCGTTCAACGCGGGCCGCTACGGCACGGCCTGCGGCGCAATGTGCGCGGCCGTCGCGAAGGAGCTGGGCATCCCCGTGGTCAGCGGCATGTACCCGGAGAACCCCGGCGTGGAGATGTACAAGAAGGCCCTCTACATC…
falo_c_1_982	Filifactor alocis	repeat protein	Disease	2.8373	0.00449804	0	0.0566554	0.0372482	0.000386723	0.0219535	0.00191006	0	0	0.000526271	0.0324412	0.00329522	0.00180143	0	0.000108542	0.000358706	0	ATGTCAAAACAGAAACATATCGCAATCAAAGCGAGCAAAAAGAGCATATCAAGTATGATACTCAGTATCTTGATGTTGCTTAGTGTAATTCCTCTGCATTCATCAACAATTTTTGCAGAGAGTACAAAAAAGACCGTTATGAACGGAACAGAAAACATTTCAAAAAATGATTCTATTTGGTTTGGAATACGAGGAAAAGATTTAACTGATGCGGGTAGTGAAATCCAATGGAGAGTATTGGATACCAACACGAATATAGGAGAAGATGGACTCTTCCTGTTAAGTGAAAAGTTGATTGGAAAAACACCCTTCCACAATCCCTCGTTCCCAACCCCCCCAAGCAGAAGATGGCAGGGAAGCGATGCACAGAAATGGTGCAAAGACTTTAGCGGAGAAAAC…
tden_c_1_2068	Treponema denticola	glycine reductase complex proprotein GrdE2	Disease	2.83602	0.00381924	0	0.0438208	0.0520008	0.000220985	0.0355667	0	0.000575313	0.00248407	0	0.0131399	0.00823805	0	0	0	0.000358706	0.000189778	GTGAAACTTGAATTAGGTATTATCCCCATTAACGACATGAAATTTGGAAACAAAACTGCCGTTAACGGAACATGCCTTGAAGTAAACAAAGCTGAACTTGAGGCTCTTATCAAGGAAGATCCGCTTGTAACCGGTGTTGAATTGCACATTGCAAAGCCCGGTGACAATACCCGAATTATCCCTGTAAAAGATGTTCTTGAACCCCGATGCAAGGTAGAAGGCAGCGGCGTTTGCTTCCCCGGTTTCTTTACCGGCGAAGAGGCTGTTGTTGGAGCAGGTAAAACCCACGTATTGAAGGGTGCTGCTGTAGTTACAACCGGAACCGTTGTAGGTTTCCAGGAAGGTATCATCGACATGAGCGGTCCGGGTGCCGAATATACACCCTTCTCAAAGACCGTA…
tden_c_1_2067	Treponema denticola	glycine reductase complex selenoprotein GrdB2	Disease	2.83481	0.00381924	0	0.0536301	0.0345585	0.000276231	0.0485087	0	0.000345188	0.00310509	0	0.0118369	0.0123571	0	0.000452112	0	0.00197288	0	ATGAGTAAAGTAATTGTTCATTATATCAATCAGTTCTTTGCCGGAAAGGGCGGAGAAGACATGGCTGACTACAAACCGGAGGTTATTGACGGAACAGCAGGTCCCGGTACCGGAATTCAAGGTGCTTTAGGAGATGCAGGAAAGATCGTCAAGACCATTATCTGCGGTGATAACTTTTTTAACGAGCACGAAGAAGAAGCTGTTGCATTCGTCAAAAAAGTTCTTACAGATACAAAAGCAGACCTTCTTATCGCCGGTCCCGGATTTAACGCCGGACGATACGGTATGGCTTGCGGTAACGCAGCAAAGGTTGCCTTTGAGCTTGGAATCCCCGCTATTTCTGGTCTCTATGAAGAAAACCCCGGTTATGATGTATTCAAAGCCTTTATGTACACAATC…
pgin_c_1_164	Porphyromonas gingivalis	von Willebrand factor A	Disease	2.83189	0.000979632	0	0.0264025	0.0151058	0	0.0875266	0	0	0.00124204	0	0.0149508	0	0	0.000452112	0	0	0	ATGATGAAACGATATACAATAATTCTTGCAGTTTTTCTTTTATTCTGCACGGTATTTACCTTTCAAATAAAAGCTCGCCCTTATGAAAGATTTGCAGATGTAGAGAAGCCTTGGATTCAGAAACATTCAATGGATTCTAAATTGGTGCCTGCAAATAAGGGTAACTTAATTCAAGCTGAAATTGTATACCAATCTGTTTCTGAACATAGTGACTTAGTTATTTCACCTGTGAACGAAATAAGGCCTGCAAATCGTTTCCCTTCGCATAGGAAGTCTTTTTTTGCAGAAAATCTACGGGCATCTCCCCCCGTAGTTCCCGTTGCCGTCGACAAGTATGCGGTACCGGTTGCCAATCCAATGGATCCTGAAAATCCCAATGCCTGGGATGTGACGCTAAAA…
falo_c_1_886	Filifactor alocis	butyryl-CoA dehydrogenase	Disease	2.83142	0.004236	0	0.0861748	0.0251038	0.000745824	0.0209949	0	0	0	0.000394703	0.0167837	0.00906185	0.00180143	0.000904225	4.34169e-05	0	0	ATGTATTTTAAAACAACACCGGAACATGAGAGCTTTCGAAAAAAAGTAAGAGAGTTCGCAGAGACAGAAGTAAAACCGATTGCTTTTATGTTGGATCAAAACAATGAATTTCCGACAGAAGCAGTAAAGAAAATGGGAGAGCTCGGACTTATGGGAATTCCGTATCCGAAAGAGTATGGCGGAGCAGGATTAGATGTAATCAGCTATGCAATCGCTGTAGAAGAATTGTCGAGAGTAGATGGTGGAACAGGTGTTATCTTGTCTGCCCATGTTTCATTAGGCTCTTACCCAATCGCAGCATTCGGTACAGAGGAACAAAAACAGAAATATTTAGTTCCTTTGGCAAAAGGCGAAAAGATTGGAGCATTCGGTTTGACGGAACCGGAAGCAGGAAGTGAT…
pgin33277_c_1_1075	Porphyromonas gingivalis	30S ribosomal protein S1	Disease	2.82952	0.00516236	0	0.010451	0.00358626	0	0.12827	0.000955032	0	0.00822848	0	0.0149949	0	0.00772043	0.000452112	8.68339e-05	0	0	ATGGAAAACTTAAAGAACATTCAGCCCAGAGAGGATTTCAACTGGGAAGAGTTTGAGGCCGGTGGCGTCCATGCTGCCGTGAGTCGTCAGGAGCAGGAAGCTGCTTATGACAAAACGCTCAATACCATCAAGGAAAAGGAAGTGGTAATGGGTAGGGTAACTGCTATCAACAAGCGTGAAGTGGTTATCAATGTAGGGTACAAATCGGAAGGTGTGGTACCTGCAACAGAATTCCGCTACAATCCCGAACTCAAAGTGGGAGACGAAGTGGAAGTATATATCGAGAATCAGGAAGATAAGAAGGGCCAGCTCGTCTTGTCTCACCGCAAGGCTCGTGCCGCTCGCTCTTGGGAGCGCGTAAACGAGGCTCTCGAAAAAGACGAAATCGTAAAGGGCTAT…
synsp_sgp_c_1_502	Fretibacterium fastidiosum	aminomethyltransferase folate-binding domain-containing proteins	Disease	2.82752	0.004236	0	0.038412	0.0302931	0.00223747	0.0571367	0	0	0.00326034	0.00249979	0.0189921	0.00864995	0.00102939	0	0	0.00161418	0.000379555	TTGAACGCGGTGCACCATGAGCTGGAGGGCCAGCTGACGGACTTCGGCGGCTGGGAGATGCCCCTGTGGTACAAGGCGGGGGCGGTGAAGGAGCACCTCTTCGTCCTGGAGAAGAGCGGGATTTTCGACATCTGCCACATGTGCGTGGTGCGCGTCACGGGGAAGGACGCCTTTGAGCTTCTGCAGCGGTGCCTCACCCGCAACCTCGAGAAGATGGCGAAGGGCGCCTGCGGCTACACCATGATCCTGAACGAGCAGGGGCACGTGGTGGACGACTGCATCGCCTACCACGTGGACGGGAACCGCACGGATTACGTGCTGGTGGTCAACTCCAACCGCGACGTCATCGTGGCGGATCACCTGAACAAGCACAAGGGCTCCCTCGACGTCACCATCAAG…
falo_c_1_759	Filifactor alocis	acetylornithine transaminase	Disease	2.82714	0.004236	0	0.0789325	0.0195886	0.000883939	0.0193651	0.000955032	0	0	0.000263135	0.0281348	0.00247141	0.00154409	0	4.34169e-05	0	0	ATGAACGAAAAATTCACATCAAATGCAGCGATTGCTGAAGCAGGGAAAAAATATTTAATGGACACATACGGACAATATCCTGTTGGTATGGTAAGAGGAGAAGGAAGTTATATTTGGGATGCTGACGGCAAGAAATACATCGACTTATTAGAAGGTGTTGCCGTTAACGCATTGGGACACTGCTACCCATCTGTAATGGAAGCTACAATCGAAGCAGCTAAAACATTAACACAATGTGCTAACTACTTCTACATCGAACCGGGTGTTCGTCTTGCTAAAATCATCGTTGAAAACAGTGACTTTGACAAAGTGTTCTTCTCAAACAGTGGAGCTGAAGCAAACGAAGGAGCAATGAAATTAGCTCGTAAATACCAAAAAATGCAAGGACATCCTGAAAAA…
pgin33277_c_1_1374	Porphyromonas gingivalis	anaerobic ribonucleoside triphosphate reductase	Disease	2.82481	0.00516236	0	0.0205353	0.00842229	0	0.0763101	0	0.000115063	0.00853899	0	0.0367696	0	0.0106799	0	4.34169e-05	0.000358706	0	ATGGAAGAGGTAATCCTTCGCATCGTAAAGCGTGATGGTCATGTGCAGTCGTTCGATCCGGAAAAAATCCGTCAGGCGATAATCAAGGCTTATCGCGCAGGAGGTGTGCACGAAGAAGCTGCACGTATCGACAATATTGTCCAGTCTGTAACCGATTTTGCTCGTCAGAGCGGTGAGCTTGTCACCGTGGAACAAATACAGGATCGTGTCGAGGAGGAACTGATGCGTTTGAATCCTTTCATTGCCAAAAAATATATTATCTATCGAGAGTGGCGCACCGTAGAGCGTGACAAGCGTACATCCATGAAGCATACGATGGACGGCATCGTAACGATAGAGAAGAACGATGTGAATCTGGGTAATGCCAACATGAGCTCGCATACTCCTGCAGGTCAAATG…
pgin33277_c_1_1394	Porphyromonas gingivalis	pyruvate ferredoxin/flavodoxin oxidoreductase	Disease	2.81831	0.00324083	0	0.0179684	0.00385795	0	0.108426	0	0.000115063	0.00838374	0.000263135	0.0113732	0	0.00102939	0.000452112	0	0	0	ATGGCTAAAGAAAAAAAATTCCTAACTTGTGACGGGAACCAAGCCGCTGCGCATATTGCTTATATGTTCAGCGAAGTGGCTGCCATTTATCCGATTACACCTTCGTCTACAATGGCTGAGTATGTGGACGATTGGGCTGCTGCCGGCCGTAAAAACATTTTCGGCGAAACGGTAAGAGTCCAGGAGATGCAAAGTGAAGCCGGTGCAGCCGGTGCAGTTCACGGCTCGTTGCAGGGAGGAGCACTAACCACAACCTTTACGGCATCACAGGGCCTATTGCTCATGATTCCGAATATGTACAAAATTGCGGGAGAGTTGCTGCCTTGTGTTTTCCACGTTTCGGCACGTACTATTGCCTCCCATGCCCTCTCTATCTTCGGAGACCATCAGGATGTCATG…
pgin33277_c_1_171	Porphyromonas gingivalis	minor component FimD	Disease	2.8174	0.00173441	0	0.024294	0.0121987	0	0.0912654	0	0	0	0	0.0133607	0	0.00270215	0	0.000173668	0	0	ATGAGAACAAATAGAATTCTAAATATCATTTGCCCTCCGATACTCTTCCTGCTTGTCGGTTTTCTATTCGGATGCGTGCGTGAAGACATAGAGTCCGATATGAACGAAACGTCTTCTCTATTTCTGCAAGTACAGCCCTATAACCAGCGAAGCGAAGAGGGAGGTGTTGCGGCATACGATGAGAATACCATAGAGCGGCTGACCCTTGTTTTTTACAAAAACGGAACTAAGGTATGGCAGGCAGAGCCGGTAGAAACAAGCCCATCCTCAAACAGCTACTACGTTCCGGTACCGGAGTCTATGTACGGACAGTTCAATGGCAATAATTCGTTCAAGATCTATTTGGTAGCCAATGTCAACTTCTCAGGCTCTTTTGAGCCGAATGCGAGCGAAACTTCT…
pgin33277_c_1_626	Porphyromonas gingivalis	50S ribosomal protein L9	Disease	2.81458	0.00324083	0	0.0308029	0.0114923	0	0.0974009	0	0	0.00372611	0	0.0086127	0.000823805	0.00308817	0.000452112	4.34169e-05	0	0	ATGCAAGTTATTTTGAAAGAAGATGTAGTCAATCTTGGCTACAAAGACGATATCGTGACAGTCAAGGACGGTTACGGTCGCAACTTTCTAATCCCGCAGGGTAAAGCAGTGATCGCATCGGAATCAGCCAAGAAAGTATTGGCTGAGAACCTGAGACAACGCGCTCACAAAATCGCTCAGATCAAGAAAGAGGCTGAAGAAAAAGCTGCATCAATGCAGGGCATCAGCCTGACGATCAAGGCCAAGACAAGCAGCACGGGCACAATCTTCGGATCGGTAACGAATATCCAGATCGCAGAAGAGCTGGCGAAAAAAGGCGTGGAAGTGGATCGTAAGATCATCGTCCTCAAGCCTGCCGTTAAGGAAGTGGGCAACTATACGGCTGTAGTGCGCCTGCAC…
pgin33277_c_1_279	Porphyromonas gingivalis	von Willebrand factor A	Disease	2.81283	0.00292332	0	0.0140263	0.00453717	0	0.121943	0	0	0.00450238	0	0.0119915	0	0.00926451	0	8.68339e-05	0	0	ATGGCATGCGCTTTTGATTGCGCGTGTTGTTTCGATCCATTTGTAGTAACTAACGAGGTAATAATAATGATGAAACGATATACAATAATTCTTGCAGTTTTTCTTTTATTCTGCACGGTATTTACCTTTCAAATAAAAGCTCGCCCTTATGAAAGATTTGCAGATGTAGAGAAGCCTTGGATTCAGAAACATTCAATGGATTCTAAATTGGTGCCTGCAAATAAGGGTAACTTAATTCAAGCTGAAATTGTATACCAATCTGTTTCTGAACATAGTGACTTAGTTATTTCGCCTGTGAACGAAATAAGGCCTGCAAATCGTTTCCCTTCGCATAGGAAGTCTTTTTTTGCAGAAAATCTACGGGCATCTCCCCCCGTAGTTCCCGTTGCCGTCGACAAG…
pint_c_1_929	Prevotella intermedia	50S ribosomal protein L19	Disease	2.80514	0.00656067	8.42423e-05	0.00641727	0.0728664	0.0141154	0.0139007	0	0	0.00527865	0.000394703	0.0385584	0.00329522	0	0	0	0	0	ATGGATTTAATTAAAATTGCTGAAGAAGCATTTGCAACCGGCAAGCAGCACCCAGAGTTCAGAGCTGGAGACACTGTAACTGTCGCTTACAAAATCGTCGAGGGTAATAAGCAACGTGTTCAGCTTTACCGTGGTGTAGTAATCAAGATTAACGGTGAGGGCGAAAAGAAGCGTTTCACTGTTCGTAAGATGTCTGGCACCATCGGTGTTGAGCGTATTTTCCCAATGGAATCACCTAATATCGAGTCTATCGAGGTGAACAAGCATGGTAAGGTACGTCGCGCTAAGCTTTACTACTTGCGCAATCTTACAGGTAAGGCTGCTCGTATTAAGGAAAGAAGAGTGGTAACTGCTAAGAAAGACAAGTAA
falo_c_1_1284	Filifactor alocis	SipW-cognate class signal peptide	Disease	2.79531	0.00173441	0	0.0795742	0.0249408	0.000607708	0.0242543	0	0	0.00108678	0	0.00461552	0	0	0	0.000130251	0	0	ATGAAAAGAATGAATGGAAAATCACTGGTAGGAAGTGTATTGGCATTGTCCTTAGTTCTTGCGGGAACAGGATATGCGTATTGGACAGACACTCTAAGCATTAATACTAAGGCTACAACAGGAGAGTTCGGAGTAAAATTTGCTGACCTTGGATTGTATGCACAATATAACAATGAGACCTTAAAGGGTGGTTGGAGTATTGTAGACGGAGTGAAACACGGTGCTAACGACGGATTTGTAGCAGATGACTTCTTTATGAGAGGAACTACAGATTACGATAAAATCGCAAAAGACGGAAGTATCGAGCAATACCATAAGGAAGCTGCGGGATTCAACAAAGTAGAATTTGATGCAGAGCTTGCGAATGCTGAAACTCTTAAAAAAGGACCTGCAGTTTAT…
pgin_c_1_455	Porphyromonas gingivalis	arginine-specific cysteine proteinase	Disease	2.79373	0.00481626	0	0.031903	0.0182573	0	0.0779399	0	0	0.00652069	0	0.0130074	0	0.0193011	0	0	0	0.000189778	ATGAAAAAGAATTTTAGCAGGATCGTTTCGATCGTAGCATTCTCCTCTCTGTTGGGAGGAATGGCGTTTGCACAGCCGGCAGAGCGCGGTCGCAACCCACAAGTACGACTGCTCTCCGCTGAGCAGTCTATGTCCAAGGTGCAATTCCGTATGGACAATCTTCAGTTCACAGGCGTACAGACCTCCAAAGGGGTAGCTCAGGTGCCTACCTTCACCGAAGGTGTCAATATCTCGGAGAAAGGTACGCCTATATTGCCCATTCTTTCCCGTTCTCTTGCCGTTTCTGAAACACGTGCGATGAAGGTAGAGGTAGTTTCTTCCAAATTCATCGAAAAGAAGGATGTGCTGATCGCTCCCTCTAAAGGTGTTATCTCTCGCGCTGAAAATCCTGATCAAATC…
pint_c_2_1898	Prevotella intermedia	TonB-dependent receptor	Disease	2.79357	0.00775724	0	0.00238356	0.107452	0.0218222	0.00440988	0	0	0.00108678	0	0.0161875	0.00247141	0	0	0	0	0	TTGCACACAGCCTTCATTCAGATTTATCAATACTTCATCGGTATGAAGAAACTACTTCTTACATTCGTATTACTGACGGCGGTTTTTGCCACCGTTTTTGGAGATAACGTTCCCTCAGAAAAGAGCTATCCTGTAACAGGCAAGGTGGTAGACGCAGACACCGAAGAGCCGTTGGCAGGTGCAATGCTCAAGGTAGAAGGCACGAACATCGTGGTAGGTACGAACAGCAAAGGCGAATTTACCATTCACTTCGGTGCCAACAAGGTTTATATCGTCCACGTCTCGTGCATGGGTTACACCACCCGAACGTTGCGTGTGCCGTCGGTAGGGCACCCACCCCTCACGGTCAGAATGGCATCAACCAACACCAGCTTGGAAGAAGTAGTGGTAACAGGCTCA…
bfor_c_1_413	Tannerella forsythia	repeat-containing protein	Disease	2.7933	0.00463244	0	0.0740737	0.0285814	0.0164357	0.0220494	0	0.000690375	0.0071417	0.00144724	0.0158783	0.00164761	0.00334552	0	0.000130251	0.00179353	0.000759111	ATGAGAAGTAAATTATCTGTTATTTTTTTGTTTTTGATAGGCTTTGTGATGCTGTCGCATGCGCAAAGTTTTATCAATGTAAACTTAGGTAATGCCGTCAAGCATAAAGACGGCTCGGGAGTGTATTACACTTTCCCAAACTTAAGTGTTGTTGCAAGTGACGGACTTCTAATCAAGTCTGTGCGACTTAATATTAGACAGGCTACTGCCACCTATGTACTTCCTGCCGGATGGCGGTTGAGACCACAAGGGTACTCTTCCAATGAGTATTTTATTGAAAATGAATCCGGCGTATCGGCCTCCGATGCGCAAACTTTTTTAAGAAGTATACAGTACAAGTTCAGCAATGGGTATAAAGGCGGTGAATTAGGTATTTGGGTATGTGACTATATCACGCCG…
synsp_sgp_c_1_1745	Fretibacterium fastidiosum	-	Disease	2.79282	0.00922918	0	0.0636227	0.0531962	0.00196124	0.000671069	0	0	0.00388136	0	0.0117707	0.00535473	0.000128674	0	0	0.000358706	0.000189778	TTGAATAAGAAACTGAAACTGTTTGGTCTGCTGGCGCTGACTCTGGCGCTGGCGGCCGGAGTGGCCTGGGCAGTTTTGCCGGATCACGTGCTGTCGGGCAACGATGTGAACAACATCACGACGGCGGCTGCCGGTGCCAATGCGTACAACACCATCAGCGGCAACGGAACTCAGCTGGGCAGTGTGGGGACTAACGGAGCGGGTAGCCCTAACTTTTTACAGATCCTGCAGCTGAACGCGGATGAGGGAAATACGGTGACCCTCGCACCTCGCGCTACGGGCAATCAGACTTTTCAGGAGTCTGTTGCTGCTCGGAAGGTCCAGGTCCTTGTCAACAACGGCAACAGGGGCAAGGTCGTCATCAAGGCGTCGAACGGCGATAACCCTGCCGGGGCAAAT…
synsp_sgp_c_1_2326	Fretibacterium fastidiosum	chaperonin GroL	Disease	2.78959	0.00463244	0	0.0588556	0.0194256	0.00812119	0.0368129	0.000955032	0	0.000621018	0.00171038	0.0189259	0.00494283	0.00270215	0.000452112	0.000173668	0	0.000569333	ATGGCTAAGATTCTTTCCTTCGGCGAGGACGCTCGCCGCGCGATGCTTCGTGGCATCGATAAAGTTGCGGATACGGTTGGAGTGACGCTTGGGCCCAAGGGGCGCAACGTCGTCCTCGAGAAGAAGTTCGGCTCCCCCACGATCACGAACGACGGCGTCACCATCGCGAAGGAGATCGAGCTCGAGGACCCCTTCGAGAACGCAGGGGCCCAGCTTCTGAAGGAGGTCGCCTCCAAGACCAACGACGTCGCCGGCGACGGCACCACCACCGCCACGATCTTCTCCCGCGCCATCATCCGGGAGGGCATGAAGAACGTCGCAGCGGGCGCCAACGGGATGCAGATGCGTCAGGGCATCGAGAAGGCCATCGACTTCGTGGTGGAGGAGCTGAAGAAGCAG…
pint_c_1_1547	Prevotella intermedia	peptidase C1-like protein	Disease	2.78688	0.00775724	0	0.00605057	0.104654	0.0605222	0.0185982	0	0	0.00838374	0	0.029504	0.000823805	0	0	0	0	0	ATGAAAAAAATTTTAGTGCTCGCACTTTTTGCTGTTATTGCAGCTGGTGCCAACGCAGCTCCTAAGAAGGAAGCAAAGAAAGTAGACAACAGCCCTGTCTTCACAGTGATTAAGAAAAATCCAATCACAAGCATCAAGAACCAAAACCGTTCAGGTACGTGTTGGGATTATTCTACATTGAGTTATTTTGAAGCAGAAATCCTGAAAGCAACTGGTAAGACTTACGACCTTTGCGAGAGCTTTGTTGCAAACAAAACTTATATGGATCGTGCCATTCAGGTAGTTCGTATGCACGGTGATGCTCAATTCGCTCAAGGCGGTTCTTGCTACGACCCTCTCTATTGTCTTGAAAACTATGGTATCTGCCCAGAAGGTGCGATGCCTTTCCCTGGTTCTTTG…
pgin33277_c_1_539	Porphyromonas gingivalis	cobalamin biosynthesis-related protein	Disease	2.78413	0.00252442	0	0.0103593	0.00733554	0	0.106316	0	0	0.00403662	0.000131568	0.010004	0	0.00334552	0	6.51254e-05	0	0	ATGAAGAAAAAAATAATTTATCTGTCGGTAGCCATCTTATTGGTGGCTATCGGCTTTGCATTTTGGATGTTCCGTCCGCAACCCTCGCGTGTGGCATTGGTGAACTTCCCCCAGTTTATGGTGGCACGAATGAGTCTTTCGGCCGATGCACGAAATGTGACAGTAAACGTCGAGGACGACCTCACCAAACTGAAGAAGTACGATGCGGTACTATGCTTCGGCATGGGTGCGAAATGGAACGAAGACGATCGTGCCCAAATCAAAAGTTTGGAGGAAAAACAGATTCCCTATCTCGTGATGTCTGCCACCAATCCGGAGAATGACCTCTGCTCTATCGATAGCACAAAGGCGGAAATACTCTCCAAATACTTCAGCTACGGAGGTGGCAAGAACTATAGA…
pint_c_2_2240	Prevotella intermedia	anaerobic ribonucleoside-triphosphate reductase	Disease	2.7837	0.00481626	0	0.00421707	0.0968563	0.010773	0.00440988	0	0	0.00434712	0	0.0149729	0	0	0	0.000260502	0	0	ATGAAGAATTTCACCATCACTAAACGCGACGGCTCTAAAGACCGTTTCTCGCTCGACAAAATTATGAATGCCATCATAAAGGCATTCGACAGCGTAGGCGAACCCACCGACCTCGGCACAGTTTCTAAAGTTCTCGCGAACATTAAGATTCACGACGACATAAAGGTAGAGGACATTCAGAACCAAGTAGAAGAGGCTTTGATGAAGGAAGGACACTACCACGTGGCTAAAAGCTTCATCGTTTATCGCCACCAACACACCGAAGACCGCGAGGTATTGGAGAAGATGCGCTTCCTTACAGACTACTGCCACGCAGAGAATGCAGCCACTGGTTCGAAGTTTGACGCCAACGCCAATGTGGAAAATAAGAACATTGCCACCCTTATTGGCGAACTTCCA…
