# Supplementary material for: Functional biomarkers for chronic periodontitis and insights into the roles of Prevotella nigrescens and Fusobacterium nucleatum; a metatranscriptome analysis
Source: NPJ Biofilms Microbiomes. 2015 Sep 23;1:15017–. doi: 10.1038/npjbiofilms.2015.17 (PMC5515211; doi:10.1038/npjbiofilms.2015.17)
Supplement: Supplementary Datasheet S4 [file npjbiofilms201517-s10.xls]

## Sheet: Summary
Species	Pathway	Gene product	Locus	Reads per 1 M reads per community																Sequence
				1	2	5	7	8	9	10	11	12	13	14	15	16	17	18	19
Filifactor alocis	2-hydroxyglutarate pathway	(R)-2-hydroxyglutaryl-CoA dehydratase, beta subunit	falo_c_1_874	0	74.257	37.2211	4.97216	103.536	0	0	0	6.57838	129.632	24.7141	7.72043	4.52112	0.434169	0	0	ATGAGCGAAGTAAGAGAATTATTAGATCAATTCAAATACTATGCCAATAATCCAAGAAAACAATTGGATAAATATTTGGCAGAAGGAAAAAAAGCAGTAGGGATTTTTCCTTACTATGCACCGGAAGAAATTGCACACGCAGGTGGATTGGTTCCTTTTGGAGTATGGGGTGGACAAGGTCCTATTGAAAAAGCAAAAGAATATTTCCCGACTTTCTATTATTCATTGGCACTTAGATGCTTAGAAATGGCGTTAGACGGAACATTAGACGGTCTTTCCGCGTCAATGATTACAACATTAGACGATACTTTGAGACCTTTTTCTCAAAACTATAAAGTAAGTGCCGGACGTAAGATTCCAATGGTATTTTTGAACCATGGACAACACAGAAAAGAAGAA…
Filifactor alocis	2-hydroxyglutarate pathway	R-phenyllactate dehydratase, medium subunit	falo_c_1_875	0	208.103	60.3144	4.97216	92.0323	0	0	0	6.57838	116.603	8.23805	2.57348	0	0	0	1.89778	ATGGCTAAGAAAGTATTAGAAAAAATTCCGGGAAAGAAACCAAGACCAATTGAAGGACATAAACCCGCTGCTGCTGTTTTAAGAGGGGTAGTAGATATGGTGTATGGAAAAGCTTGGGAAGCGAAGAAAAGAGGAGAACTGGTTGGTTGGAGTTCATCTAAATTCCCAATCGAATTGGCAAAAGCATTCGATTTGAATGTTGTATATCCTGAAAACCATGCAGCTACTACAGCAGCAAAAAAAGATGGATTGAGACTTTGTCAAGCAGCAGAAGATATGGGATATGACAATGATATTTGCGGATATGCAAGAATCAGTTTGGCGTTTGCTGCAGGAGAACCTACAGATTCTCGTAAAATGCCACAACCGGATTTCTTGCTTTGCTGTAACAACATTTGT…
Filifactor alocis	2-hydroxyglutarate pathway	(R)-2-hydroxyglutaryl-CoA dehydratase activator	falo_c_1_876	0	117.344	49.9903	4.97216	44.0988	0	0	0	0	61.1723	8.23805	0	0	0	0	0	ATGGGGGATACAGTTTATACGATGGGAGTTGACATTGGTTCAACAGCTTCCAAGGCTATTATTTTAGAAAACGGTAAAAAAATTCTGGATACCATTACGATTGATGTAGGAGCAGGAACTTCAGGTCCTTCTCGCGCAATTAACGGTGTTTTGGAAAAATGCGGATTAAAGAGAGAGGACATTCAGTATGTTGTAGGAACAGGATATGGAAGAAACTCTTTAGAAGAAGCAGATTTCCAAATGTCAGAGCTTTCTTGTCACGCAAGAGGAGCATACTTTTTATTTCCAAGAGTGCATACTATCATCGATATAGGTGGACAAGATGCAAAAGCATTGAGAATCGGAGAAAACGGAATGTTAGATAATTTTGTTATGAATGACAAATGTGCTGCCGGAACA…
Filifactor alocis	2-hydroxyglutarate pathway	glutaconyl-CoA decarboxylase subunit alpha	falo_c_1_877	0	392.37	78.2458	9.94431	133.255	9.55032	0	0	7.89406	151.054	24.7141	2.57348	0	0.868339	0	0	ATGGGAGAATATTCAATGAGATCATATTTTCAACAAATGCCTACAGTAGGGAAACCGCTTGTAGCGCCAAATGCTGAAAATGAAGAATTATTAAGAGCAGTAGAAGAAGAAATCAGAAACCTTATTTTTGAAGCACAATCTGCAGGTCGTTCCGATGAATCTTTGAACGAATCCGGTCAATTGACTGCTATGCAAAGAATTGAAATGTTAGTTGATGAAGGAACATGGTGTCCATTAAACAGTTTGTTTGATCCTGCAGGAAATAAACATCATTCTACAGCTATTATCAAAGGTTTAGCTAGAATTGAGGGAAAATGGGCAGTTGTTGTTGCTTCTGACAACAAAAAATTAGCAGGAGCTTGGATTCCGGGACAAGCTGAAAATCTTCTTCGTGCATCC…
Filifactor alocis	2-hydroxyglutarate pathway	glutaconate CoA-transferase subunit B	falo_c_1_878	0	259.441	129.323	4.4197	46.0162	0	0	0	0	62.939	0	0	0	0	0	0	ATGGCGAACTACAAAAATTATACAAATAAAGAAATGCAAGCAGTTACAATTGCAAAAACAATTGAAGACGGACAAATTGTTATTGTTGGAACAGGACTTCCGTTGATTGGAGCTTCTCTTGCAAAAAGATGCTTTGCTCCAAACTGTAATTTGATTGTGGAAAGTGGATTGATGGACTGTGCACCAATCGAGGTTCCAAGAAGTGTTGGGGACAACCGTTTAATGGCACACTGTGCTGTACAATGGCCAAATGTTCGTTTCATCGGATTCGAAACAAATGAATGGTTACATGATGAAAACAGAATGATTGCTTTTATCGGCGGAGCACAAATTGACCCATACGGAAATGTAAACTCTACATGTATCGGAGATTATCATAATCCAAAAACAAGATTTACA…
Filifactor alocis	2-hydroxyglutarate pathway	glutaconate CoA-transferase subunit A	falo_c_1_879	0	62.3392	10.3241	6.35331	45.0575	0	0	0	2.63135	94.5189	0	0	0	0.434169	0	0	TTGAGTAAGGTATATACACTACATGATGCAATCGAAAAATTTGTACACAGTGGCGACCATATTTCATTTGGTGGTTTCACAACTAACAGAAAACCGTATGCTGCGGTACACGAAATTTTACGTCAAGGACAAAAAGATTTTATTGTTGAAGCAGGTCCTGCAGGTGGAGATTGGGACTTATTAATCGGAGAAGGAAGAGTAAAGGCATATATTAACTGCTACACAGCTAACTCCGGATATACAAATGTATCCAGAAGATTTAGAAAAGCAGTTGAAAAAGGTGAAATTCTTATGGAAGACTACTCTCAAGACGTTGTAATGTTAATGTTGCATGCTGCATCTCTGGGATTACCATATTTACCTGTTCGTTTAATGATGGGATCCGGTTTGACAGATATG…
Filifactor alocis	2-hydroxyglutarate pathway	oxaloacetate decarboxylase, beta subunit	falo_c_1_880	0	89.8418	40.753	3.31477	64.2309	0	0	0	5.26271	57.8597	0	2.57348	0	0	0	0	ATGAACTTTTTAGAAGTCATGAAAGCCCTGTTACAACAATCCGGTTTTGCTGCATTAACAATTCAAAATGTAATAATGTTTATCGTTTCTTTTCTATTGCTTTATTGTGCAATTGCTAAGAAATTCGAACCATTATTGTTATTGCCAATCGCATTTGGTGTAATGTTAGCGAACTTACCATCAGCAGGGCTAATGTATGAAGGAAGCAACATTTATGAACACGGTGTATTAAGAGTAATACAAATCGGGATTAAAACAAATGTATTCCCATGTTTGATTTTCATGGGTGTAGGTGCAATGACAGACTTCGGTCCGTTGATTGCGAACCCAATCAGTTTGTTATTAGGAGCGGCAGCTCAATTAGGTATCTATACAGCATTTACACTTGCAATCGCAACC…
Filifactor alocis	2-hydroxyglutarate pathway	glutaconyl-CoA decarboxylase subunit gamma	falo_c_1_881	0	203.519	114.652	3.03854	28.7601	0	0	0	2.63135	28.2673	0	0	0	0	0	0	ATGAAATATGTAGTAACTATTAACGGAAAGCAATACGATGTAGAAGTAGAAAAAGTGAGTGGCGGATATAAACCGATGTCAATGGGAGCAAAAGCAGCACCTGCAGCACCGGCACCTGCAGCACCAGCACCAGCACCGGCACCTGCAGCACCAAAAGCAGCTCCTGTATCTGCGGGAGACAACACTGTAACAAGCCCAATGCCGGGAACAATTCTTGGAGTAAAAGTAAAAGAAGGCGATGCAGTGAAAGCAGGACAACTAGTTATTATTTTGGAAGCTATGAAAATGGAAAATGAAATTGTAGCACCTGCAGACGGTGTTGTAGCATCTGTTGCAGTAAAAGAAGGCGACACAGTAGAAACTGATGCAACATTAGTAGTATTGAAATAA
Filifactor alocis	Glutamate dehydrogenase	NAD-specific glutamate dehydrogenase	falo_c_1_671	0	183.351	32.059	19.3362	210.907	0	0	0	6.57838	293.274	16.4761	18.0143	0	0.434169	0	0	ATGGCTGAAACATTAAACCCTTTTTTGAATGCACAAAAACAAGTTAAAAATGCTTGTGACAAACTAGGTTTAGAACCTGATGTATACGAATTATTAAAAGAACCTCAAAGAATGATTGAAGTATCTATTCCTGTAAGAATGGATGACGGAAGCTTGAAAATCTTCAAAGGATATCGTTCTGCTCACAACTCTGCTGTAGGTCCTTGCAAAGGTGGAGTTCGTTTCCATCAAGATGTTAACCCTGACGAAGTAAAAGCACTTTCTATCTGGATGACATTCAAAGGCGGAGTATTAGGACTTCCATATGGTGGAGGTAAAGGTGGAGTTACATGTAACCCAAGAGAATTATCTGCTAAAGAATTAGAACAAATCTCTAGAGGATGGGTACGTGGATTACAC…
Fusobacterium nucleatum	2-hydroxyglutarate pathway	glutaconyl-CoA decarboxylase, subunit B gcdB	fnuc_c_1_792	4.63333	14.6681	101.611	101.101	44.0988	0	12.0816	6.21018	9.20974	51.0137	16.4761	12.8674	18.0845	9.9859	17.9353	7.59111	ATGAGTTTTTTTAGTGTATTAGCAGAACTATTAGAGGCGTCAGGTTTTGCAGCTCTTACTTGGCAGAATATTGCTATGATACTAGTATCATTTGTTTTATTCTATCTAGCAATAGTTAAAAAATTTGAACCATTATTATTACTACCTATATCTTTTGGTATGTTCTTGGTAAATTTACCATTAGCAGGATTGATGGATGAAGGTGGAGTTATAAACATAATGTCTTATGGAGTAAAAAGTAATCTATTCCCTTGTCTAGTATTTATGGGAGTTGGAGCAATGACAGATTTTTCTCCATTGATAGCTAATCCTATTAGTTTAATACTAGGAGCAGCAGCACAATTAGGAATATATGTAGCATTTATATTTGCAACTCAAATAGGATTTACACCAGCTGAA…
Fusobacterium nucleatum	2-hydroxyglutarate pathway	glutaconate CoA-transferase, subunit A gctA	fnuc_c_1_793	4.21212	0	2.17349	94.7472	40.2641	9.55032	14.9581	6.21018	0	21.2005	0	10.2939	94.9436	30.1748	3.58706	3.79555	GTGAGCAAAATAATGTCTTTACATGATGCAATAGCAAAATATGTTGAATCTGGCGATAGCTTATGTTTTGGAGGATTCACAACAAACAGAAAGCCTTATGCGGCTGTTTACGAAATTATTAGACAAGGACAAACAGATTTTATAGGATATTCTGGTCCAGCAGGTGGAGATTGGGATATGTTAATAGGATGTGGAAGAATAAAAGCTTTCATAAACTGTTATATAGCTAACTCAGGATATACTAATGTTTGTAGAAGATTCAGAGATGCAGTAGAAAAGAAACATAATTTATTATTAGAAGATTATTCTCAAGATGTTATTATGTTAATGTTACATGCTTCTTCATTAGGTTTACCATATTTACCAGTAAAATTAATGGAAGGTAGTGACCTAGAATAC…
Fusobacterium nucleatum	2-hydroxyglutarate pathway	glutaconate CoA-transferase, subunit B gctB	fnuc_c_1_794	17.6909	3.66701	33.1458	65.4667	50.8095	28.651	4.6025	21.7356	5.26271	52.5596	0	24.448	6.78168	8.03213	14.3482	0	ATGGCAAAAAATTATAAAAACTATACAAATAAAGAAATGCAAGCTATTACCATTGCTAAAGAAATTAAAGATGGACAAATAGTTATTGTAGGAACAGGATTACCTTTAATAGGAGCAACTGTTGCTAAAAATAAATTTGCCCCTAACTGTAAATTAATAGTTGAAAGTGGATTAATGGATTGTAGTCCAATAGAAGTTCCAAGAAGTGTTGGAGATTTAAGACTTATGGGACACTGTGCTGTTCAATGGCCAAATGTAAGATTTATAGGTTTTGAAACTAATGAATACTTAAATGGAAATGACAGAATGATAGCTTTCATTGGAGGAGCTCAAATAAATCCTTATGGAGATTTAAACTCTACTATCATTGGTGATGACTATATAAAACCAAAAACAAGA…
Fusobacterium nucleatum	2-hydroxyglutarate pathway	glutaconyl-CoA decarboxylase, subunit A gcdA	fnuc_c_1_795	5.89696	1.83351	25.5385	61.047	98.743	9.55032	2.30125	23.2882	0	45.0511	0	47.6093	13.5634	2.60502	25.1094	7.59111	ATGAATTATTCAATGCCTAAATATTTTCAAAATATGCCACAAGTAGGAAAGGCACTAGCTAATATTGATGAAGCTAATGAAAATGCAGTAAAAGAAATTGAAGCAGCAATTGCTGATAGTGTTGCAGCAATGCAAGATTCAGGGACTTCTGATGAAAAAATTCATGATAAAGGTCAAATGACTGCATTAGAAAGAGTAGCAGAATTAGTAGATGAAGGAACTTGGTATCCTTTAAATACTCTATACAATCCTGAAAACTTTGAAACTGGAACAGGTATAGTAAAAGGACTAGGAAGAATTGGTGGAAAATGGGCAGTAGTTGTGGCCTCTGATAATAAGAAAATAGTTGGAGCTTGGGTTCCAGGACAAGCTGATAATCTATTAAGAGCATCAGACACA…
Fusobacterium nucleatum	2-hydroxyglutarate pathway	sodium/glutamate symport carrier protein gltS	fnuc_c_1_796	0.842423	0	5.43373	51.9314	29.7188	9.55032	1.15063	3.10509	0	28.9298	0	32.1684	0	1.73668	14.3482	8.53999	ATGGAAGAAATAAATGTGTTAAAATTTGATATGTTTACAACACTGATGTTAGCAGTCTTAGCAATCTATTTTGGAGATTTCATGAGAAAAATATTTCCAATTTTGAAAAAATATTGTTTGCCAGCTTCTGTTGTTGGGGGTACTGTGTTTGCATTAATATCATTGTTACTTTTTAAAATGGGAATAGTTCAGCTAGATTTTGATTACAAGGCAATAAATCAATTGTTCTATTGTATATTCTTTGCAGCAAGTGGAGCAGCAGCAAGTATGGCACTTTTGAAAAAAGGTGGAAAACTTGTTGCAATATTTGCAGTATTGGCAGCAATTTTAGCAGCTTGTCAAAATGGAATGGCCTTAGTAGTTGGTAAATTTATGAATATAGATCCACTAATTTCAATG…
Fusobacterium nucleatum	2-hydroxyglutarate pathway	activator of (R)-2-hydroxyglutaryl-CoA dehydratase hgdC	fnuc_c_1_797	1.68485	0	16.8446	45.0256	48.8922	28.651	0	6.21018	0.657838	33.3466	0	20.5878	0	1.30251	7.17412	4.74444	ATGAGTAATGTTTTTACTATGGGAATAGATGTTGGATCAACAGCATCTAAATGTGTAATATTAAAAGATGGTAAAGAAATCGTTGCAAAATCTGTTATATCAGTAGGGACAGGAACCAGTGGACCAGCTAGAGCTATGAAAGAAGCATTAGAGCAAATTGGATTGAGTTCTGTTAATGAGCTTCAAGGAGCAGTTGCAACTGGTTATGGAAGAAACTCATTAGCAGAAGTGCCAGCTCAAATGTCTGAATTATCTTGTCATGCGAAAGGAGCATATTTTCTATTTCCAAATGTTCACTCAATTATAGATATTGGTGGTCAAGATTCAAAAGCATTGAAAATTGGAGACAATGGAATGCTTGAAAATTTTGTTATGAATGATAAATGTGCAGCAGGAACA…
Fusobacterium nucleatum	2-hydroxyglutarate pathway	(R)-2-hydroxyglutaryl-CoA dehydratase alpha-subunit hgdA	fnuc_c_1_798	21.903	3.66701	15.7578	102.205	92.991	57.3019	5.75313	24.8407	7.23622	81.2686	0	27.0215	42.9507	13.8934	17.9353	17.08	ATGGCTGGAAAAATGGAAAAATTACCTAATAAAAAACCTAGACCAATAGAAGGACATAAACCTGCTGCGGCTATATTAAGAGGTGTTGTTGATAAAGTTTATGCAAATGCTTGGGAAGCAAAAAAGAGAGGAGAATTAGTTGGATGGAGTTCATCTAAATTCCCTATTGAACTTGCTAAGGCATTTGACTTAAATGTTGTGTATCCTGAAAATCATGCTGCATCAACAGCAGCTAAAAAAGATGGATTAAGACTTTGTCAAGCTGCGGAAGATATGGGATATGACAATGATATTTGTGGATATGCAAGAATCAGCTTAGCTTATGCTGCTGGTGAACCAACAGATGCAAGAAGAATGCCACAACCAGACTTCTTACTATGTTGTAATAACATCTGTAAT…
Fusobacterium nucleatum	2-hydroxyglutarate pathway	(R)-2-hydroxyglutaryl-CoA dehydratase beta-subunit hgdB	fnuc_c_1_799	0	0	4.34699	53.3126	25.8841	0	4.6025	3.10509	3.28919	54.1054	8.23805	18.0143	4.52112	2.17085	8.96764	1.89778	ATGGCTGAAATTAAGGAATTGTTAGAACAATTTAAATACTATGCAGAAAATCCTAGAAAGCAATTGGATAAATATCTTGCTGAAGGTAAGAAAGCAGTCGGAATATTCCCTTATTATGCACCAGAAGAAATAGTTTATGCAGGTGGAATGGTTCCATTTGGTGTATGGGGAGGACAAGGACCTATTGAAAAAGCAAAGGATTATTTCCCTACTTTCTACTACTCATTGGCCTTAAGATGTTTAGAAATGGCTTTAGATGGAACTTTAGATGGTCTATCTGCATCAATGGTTACTACATTAGACGATACATTAAGACCATTTTCACAAAACTATAAAGTAAGTGCAGGAAGAAAAATACCTATGGTATTTTTAAATCATGGACAACATAGAAAAGAAGAA…
Fusobacterium nucleatum	2-hydroxyglutarate pathway	glutaconyl-CoA decarboxylase	fnucp_c_4_1703	15.1636	0	3.26024	111.045	1.91734	0	2.87656	3.10509	45.3909	14.3545	16.4761	5.14695	99.4647	45.3707	50.2188	0	ATGAAATACGTAGTAACAGTAAATGGTAAAAAATTTGAGGTTGAAGTTGAAAAAGTTGGAGGAGCAGGAAAATCATTATCTCGTCAACCTGCTGAAAGAAGAGAAACAGTTGTAAAATCAGAACCTGTTGTTGAAACTAAAGTAGCAGCAGCTCCAGTTGAAGCAGCTCCAGCAGCAACATCTACTACTGGAGGAACTACAATAACAAGTCCAATGCCTGGATCAATTTTAGATGTTAAAGTAAATGTAGGAGATAAAGTTACTTTTGGACAAACTCTTGCAATACTAGAAGCAATGAAAATGGAAAATGATATCCCAGCAACAGTTGATGGAGAAGTTGCTGAAATAAGAGTTAAAAAAGGAGACGTTGTAGAAACTGACTCAGTTTTAATAGTGTTA…
Fusobacterium nucleatum	2-hydroxyglutarate pathway	glutaconyl-CoA decarboxylase	fnucp_c_4_1702	8.42423	0	12.4976	132.591	3.83468	0	27.0397	4.65763	19.7352	15.6795	0	25.7348	94.9436	53.1858	39.4576	4.74444	ATGAATTTTTTTAATGTAATAGCAGAACTATTAGAGGCGTCAGGTTTTGCAGCTCTTACTTGGCAGAATATTGCAATGATACTTGTATCATTTGTTTTATTCTATCTAGCAATAGTTAAAAAATTTGAACCATTATTATTACTACCTATATCTTTTGGAATGTTCTTGGTAAATTTACCATTAGCAGGACTTATGGATGAAGGTGGAGTTATACATATAATGTCTTATGGAGTGAAAAGTAACTTATTCCCTTGTTTGGTATTTATGGGAGTTGGAGCTATGACAGACTTTTCTCCATTGATAGCTAACCCTATTAGTTTATTATTAGGGGCAGCAGCACAATTAGGAATATATGTAGCATTCATATTTGCAACTCAAATAGGATTTACACCAGCTGAA…
Fusobacterium nucleatum	2-hydroxyglutarate pathway	glutaconate CoA-transferase, subunit A	fnucp_c_4_1701	10.9515	0	0	136.182	34.5121	0	21.8619	15.5254	15.7881	40.4134	8.23805	5.14695	122.07	60.3495	34.0771	9.48888	GTGAGCAAAGTAATGTCTTTACATGATGCAATAGCAAAATATGTTGAATCTGGCGATAGCTTATGTTTTGGAGGATTCACAACAAACAGAAAGCCTTATGCGGCTGTTTATGAAATTATTAGACAAGGACAAACAGATTTTATAGGATATTCTGGTCCAGCAGGTGGAGATTGGGATATGTTAATAGGATGTGGAAGAATAAAAGCTTTCATAAACTGTTATATAGCTAACTCAGGATATACTAATGTTTGTAGAAGATTCAGAGATGCAGTAGAAAAGAAACATAATTTATTATTAGAAGATTATTCTCAAGATGTTATTATGTTAATGTTACATGCTTCTTCATTAGGTTTACCATATTTACCAGTAAAATTAATGGAAGGTAGTGACTTAGAATAC…
Fusobacterium nucleatum	2-hydroxyglutarate pathway	glutaconate CoA-transferase, subunit B	fnucp_c_4_1700	20.2182	0	1.63012	159.385	5.75202	0	21.8619	9.31527	3.94703	28.9298	0	7.72043	76.8591	60.7837	23.3159	9.48888	ATGGCAAAGAATTATAAAAACTACACAAATAAAGAAATGCAAGCTATTACCATTGCTAAAGAAATAAAAGATGGACAAATAGTTATAGTAGGAACAGGATTACCTTTAATAGGAGCAACTGTTGCTAAAAATAAATTTGCACCTAATTGTAAACTAATAGTTGAAAGTGGACTAATGGATTGTAGCCCAATAGAAGTTCCAAGAAGTGTTGGAGATTTAAGACTTATGGGACATTGTGCTGTTCAATGGCCAAATGTAAGATTCATAGGATTTGAAACTAATGAATACTTAAATGGAAATGACAGAATGATAGCTTTCATAGGAGGAGCTCAAATAAACCCTTATGGAGATTTAAACTCTACTATCATTGGTGATGACTATGTAAAACCAAAAACAAGA…
Fusobacterium nucleatum	2-hydroxyglutarate pathway	glutaconyl-CoA decarboxylase	fnucp_c_4_1699	16.006	1.83351	22.8217	227.614	3.83468	0	37.3953	10.8678	24.9979	30.034	0	10.2939	203.451	102.247	39.4576	7.59111	ATGAATTATTCAATGCCTAAATATTTTCAAAATATGCCACAAGTAGGAAACTCATTGGCTAACATTGATGAAGCTAATGAAAATGCAGTAAGAGAAATTGAAGCAGCAATTGCTGATAGTATTGCAGCAATGCAAGATGCAGGAACTCCTGATGAAAAAATTCATGATAAAGATCAAATGACTGCATTAGAAAGAATAGCAGAATTAGTAGATGAAGGAACTTGGTATCCTTTAAATACTCTATACAATCCTGAAGACTTTGAAACTGGAACAGGTATAGTTAAAGGACTAGGAAGAATTGGTGGAAAATGGGCAGTAGTTGTAGCATCTGATAATAAGAAAATAGTTGGAGCTTGGGTTCCAGGACAAGCTGATAACTTATTAAGAGCATCAGATACA…
Fusobacterium nucleatum	2-hydroxyglutarate pathway	ESS family glutamate:sodium (Na+) symporter	fnucp_c_4_1698	5.05454	0	3.26024	158.004	3.83468	0	29.9163	3.10509	17.1038	17.8879	0	10.2939	92.683	74.0259	26.9029	0	ATGGAAGAAATAAGAGTATTAAAAATAACAATGTTTGAAACATTAATGTTAGCAGTTTTGGCAATTTATTTTGGAGATTTTTTAAGAAAAAAAATACCTGTATTAGTAAAATATTGTTTACCAGCATCAGTTGTTGGAGGAACTGTATTTGCTCTAATATCATTAGGACTATATGAAGCTAATATAGTACAATTAGAATTTGATTATAAGTCAGTGAACCAATTATTCTATTGTATATTCTTTGCAGCAAGTGGAGCAGCAGCAAGTATGGCACTTTTGAAAAAAGGTGGAAAATTGGTTGTGATATTTGCTATATTAGCAGCAGTTTTAGCAGCTTGTCAAAATGCTTTGGCATTAGCAGTAGGGCATCTATTTGATGTAAATCCATTAATTTCTATG…
Fusobacterium nucleatum	2-hydroxyglutarate pathway	(R)-2-hydroxyglutaryl-CoA dehydratase activator	fnucp_c_4_1697	4.21212	0	0	118.779	5.75202	0	25.3138	24.8407	18.4195	13.9128	0	5.14695	99.4647	56.2249	48.4253	3.79555	ATGAGTATATTTACTATGGGAATAGATGTTGGATCAACAGCATCTAAATGTATAATTTTAAAAGATGGTAAAGAAATTGTTGCAAAAGCTGTCATATCAGTAGGAACAGGAACTAGTGGACCAGCTAGAGCCATGAAAGAAGCGTTAGAACAAGTTGGATTAAGCTCAGTAAGTGAATTACAAGGAGCAGTTGCAACTGGTTATGGAAGAAATTCATTGGCAGAAGTTCCAGCTCAAATGTCTGAGTTATCTTGTCATGCTAAAGGAGCATATTTTCTATTTCCAAATGTTCACTCAATTATAGATATCGGTGGACAAGATTCAAAAGCATTAAAAATTGGAGACAATGGAATGCTTGAAAATTTTGTTATGAATGATAAATGTGCTGCAGGAACTGGA…
Fusobacterium nucleatum	2-hydroxyglutarate pathway	(R)-2-hydroxyglutaryl-CoA dehydratase alpha subunit	fnucp_c_4_1696	27.8	0	7.60723	342.526	5.75202	38.2013	44.8744	46.5763	38.1546	44.3885	8.23805	5.14695	137.894	183.002	53.8059	7.59111	ATGGCTGGAAAAATGGAAAAATTACCTAATAAAAAACCTAGACCAATAGAAGGGCACAAACCTGCTGCTGCAATACTAAGAGGAGTTGTTGATAAGGTGTATGCAAATGCATGGGAAGCAAAGAAAAGAGGAGAATTAGTTGGTTGGAGTTCATCTAAATTCCCTATTGAATTAGCAAAGGCTTTTGACTTAAATGTTGTATATCCTGAAAACCATGCTGCATCAGCAGCAGCTAAAAAAGATGGACTAAGACTTTGTCAAGCTGCTGAGGATATGGGATATGATAATGATATTTGTGGATATGCAAGAATCAGTTTAGCTTATGCTGCAGGAGAACCAACAGATGCAAGAAGAATGCCTCAACCAGACTTCTTACTATGTTGTAATAATATCTGTAAC…
Fusobacterium nucleatum	2-hydroxyglutarate pathway	(R)-2-hydroxyglutaryl-CoA dehydratase beta subunit	fnucp_c_4_1695	15.1636	0	3.80361	217.118	21.0907	0	48.3263	9.31527	32.8919	59.1847	8.23805	2.57348	85.9013	140.237	35.8706	0	ATGGCTGAAATTAAGGAATTGTTAGAACAATTTAAGTACTATGCAGAAAATCCTAGAAAGCAACTAGATAAATACCTTGCTGAAGGTAAAAAAGCTGTAGGAATATTCCCTTATTATGCACCAGAAGAAATAGTTTATGCAGGTGGAATGGTTCCATTTGGTGTATGGGGAGGACAAGGACCTATTGAAAAAGCAAAGGATTATTTCCCTACTTTCTACTACTCATTGGCTTTAAGATGTTTAGAAATGGCTTTAGATGGTACTTTAGATGGATTATCTGCTTCATTAATTACTACATTAGACGATACATTAAGACCATTTTCTCAAAACTATAAAGTAAGTGCTGGAAGAAAAATACCTATGGTATTCTTAAACCATGGACAACATAGAAAAGAAGAA…
Fusobacterium nucleatum	2-hydroxyglutarate pathway	glutaconyl-CoA decarboxylase	fnuc2539_c_1_502	36.2242	0	7.60723	35.3576	1.91734	0	0	40.3662	5.26271	46.8178	0	1.28674	9.04225	20.1889	8.96764	1.89778	ATGAGTTTTTTTAGTGTATTAGCAGAACTATTAGAGGCGTCAGGTTTTGCAGCTCTTACTTGGCAGAATATTGCTATGATATTTGTATCATTCATTTTATTCTACCTAGCAATAGTTAAAAAATTTGAACCATTATTATTACTACCTATATCTTTTGGTATGTTCTTGGTAAATTTGCCATTGGCAGGATTGATGGATGAAGGTGGAGTTATAAACATAATGTCTTATGGAGTGAAAAGCAATCTATTCCCTTGTTTAGTATTTATGGGAGTTGGAGCAATGACAGACTTTTCTCCATTAATAGCTAATCCTATCAGTTTATTATTAGGAGCAGCAGCACAATTAGGTATATATGTAGCATTTATATTTGCAACTCAAATAGGTTTCACACCAGCTGAA…
Fusobacterium nucleatum	2-hydroxyglutarate pathway	glutaconate CoA-transferase, subunit A	fnuc2539_c_1_503	34.9606	5.50052	2.71687	35.6338	13.4214	0	4.6025	57.4441	3.94703	54.1054	8.23805	19.3011	18.0845	25.3989	10.7612	18.9778	GTGAGCAAAGTAATGTCTTTACACGATGCAATAGCGAAGTATGTTGAATCTGGAGATAGCTTATGTTTTGGAGGATTCACAACAAACAGAAAGCCTTATGCGGCTGTTTATGAAATTATTAGACAAGGACAAACAGATTTTATAGGATATTCTGGTCCAGCTGGTGGAGATTGGGATATGTTAATAGGATGTGGAAGAATTAAAGCATTTATTAACTGTTATATAGCTAACTCAGGATATACTAATGTTTGTAGAAGATTCAGAGATGCAGTAGAAAAGAAGCATAATTTATTATTAGAAGATTATTCTCAAGATGTTATTATGTTAATGTTACATGCTTCTTCATTAGGTTTACCATATTTGCCAGTAAAATTAATGGAAGGTAGTGACTTAGAATAC…
Fusobacterium nucleatum	2-hydroxyglutarate pathway	glutaconate CoA-transferase, subunit B	fnuc2539_c_1_504	22.7454	11.001	5.70542	27.8993	5.75202	0	5.75313	17.078	5.26271	24.7339	0	10.2939	4.52112	16.0643	3.58706	13.2844	ATGGCAAAAAATTATAAAAACTATACAAATAAAGAAATGCAAGCTATTACCATTGCTAAGGAAATAAAAGATGGACAAATAGTTATTGTAGGAACAGGATTGCCTTTAATAGGAGCAACTGTTGCTAAAAATAAATTTGCACCTAATTGTAAACTAATAGTTGAAAGTGGACTTATGGATTGTAGTCCAATAGAAGTTCCAAGAAGTGTTGGGGATTTAAGACTTATGGGACACTGTGCTGTTCAATGGCCAAATGTAAGATTTATAGGTTTTGAAACTAATGAATACTTAAATGGTAATGATAGAATGATAGCTTTTATAGGAGGAGCTCAAATTAATCCTTATGGAGATTTAAACTCAACTATCATTGGTGATGATTATATAAGACCAAAAACAAGA…
Fusobacterium nucleatum	2-hydroxyglutarate pathway	glutaconyl-CoA decarboxylase	fnuc2539_c_1_505	48.8606	11.001	6.24879	38.9486	1.91734	0	2.30125	48.1289	11.8411	53.0012	0	5.14695	9.04225	24.3135	10.7612	9.48888	ATGAATTATTCAATGCCTAAATATTTTCAAAATATGCCACAAGTAGGAAATTCATTAGTTAATATTGATGAAGCTAATGAAAATGCAGTAAGAGAAATTGAAGATGCTATTGCCCAAAGTATTCAAGCAATACAAGATTCAGGAACTCCTGATGAAAAGATTCATGACAAAGGTCAAATGACTGCATTAGAAAGAGTAGCAGAATTAGTAGATGAAGGAACTTGGTATCCTTTAAATAGTCTATATAATCCAGAAGATTTTGAAACAGGAACTGGTATAGTAAAAGGATTAGGAAGAATTGGTGGAAAATGGGCAGTAGTTGTTGCTTCTGATAATAAAAAAATAGTTGGAGCTTGGGTTCCAGGTCAAGCAGATAACTTATTAAGAGCATCGGATACA…
Fusobacterium nucleatum	2-hydroxyglutarate pathway	ESS family glutamate:sodium (Na+) symporter	fnuc2539_c_1_506	7.58181	5.50052	10.8675	17.1263	32.5948	0	6.90375	26.3933	9.86758	53.0012	8.23805	16.7276	9.04225	29.9577	17.9353	55.0355	ATGGAAGAATTAAAAGTATTAAAATTTGATATGTTTACAACATTGATGTTAGCAGTCTTAGCAATATATTTTGGAGATTTTTTAAGAAAAATATTTCCAATTTTGAAAAAATATTGTTTACCAGCTTCCGTTGTTGGCGGAACTGTATTTGCAGTAATATCATTGTTACTTTTTAAAATGGGAATAGTTCAGTTGGATTTTGATTATAAAGCAATAAATCAATTATTCTATTGTATATTCTTTGCAGCAAGTGGAGCAGCAGCAAGTATGGCACTTTTGAAAAAAGGTGGAAAGTTAGTTCTGATATTTGCGATTTTAGCAGCAGTTTTAGCAACTTTTCAAAATGGGATAGCATTAGTGATTGGTAAGTTTATGAATATAGACCCACTAATTTCAATG…
Fusobacterium nucleatum	2-hydroxyglutarate pathway	(R)-2-hydroxyglutaryl-CoA dehydratase activator	fnuc2539_c_1_507	29.4848	7.33403	19.5614	30.1092	21.0907	0	3.45188	21.7356	11.1833	48.5845	8.23805	6.43369	11.3028	20.8401	7.17412	13.2844	ATGAGTAATGTTTTTACTATGGGGATAGATGTTGGATCAACAGCATCTAAATGTGTAATATTAAAGGATGGTAAAGAAATCGTTGCAAAATCTGTTATATCAGTAGGAACAGGGACTAGTGGACCAGCTAGAGCAATGAAAGAGGCATTAGAACAAGTTGGATTATCTTCTGTCAGTGAGCTTCAAGGGGCAGTAGCAACTGGTTATGGAAGAAATTCATTAGCAGAGGTGCCAGCTCAAATGTCTGAATTGTCTTGTCATGCAAAGGGAGCATATTTTCTATTTCCAAATGTTCACTCAATTATAGATATTGGTGGTCAAGATTCAAAAGCATTAAAAATTGGAGACAATGGAATGCTTGAAAATTTTGTTATGAATGATAAATGTGCAGCAGGAACA…
Fusobacterium nucleatum	2-hydroxyglutarate pathway	(R)-2-hydroxyglutaryl-CoA dehydratase alpha subunit	fnuc2539_c_1_508	42.1212	22.0021	20.1048	32.319	13.4214	0	9.205	37.2611	3.94703	39.7509	8.23805	10.2939	0	20.406	21.5223	15.1822	ATGGCTGGAAAAATGGAAAAATTACCTAATAAAAAACCTAGACCAATAGAAGGACATAAACCTGCTGCGGCTATATTAAGAGGTGTTGTTGATAAAGTTTATGCAAATGCTTGGGAAGCAAAAAAGAGAGGGGAACTAGTTGGATGGAGTTCATCTAAATTTCCTATTGAGCTTGCTAAGGCTTTTGATTTAAATGTTGTGTATCCTGAAAATCATGCTGCATCAGCGGCAGCTAAAAAAGATGGATTAAGACTCTGTCAAGCAGCAGAAGATATGGGATATGACAATGATATTTGTGGATATGCAAGAATCAGTTTAGCTTATGCTGCTGGTGAACCAACAGATGCAAGAAGAATGCCTCAACCAGACTTTTTACTATGTTGTAATAATATCTGTAAT…
Fusobacterium nucleatum	2-hydroxyglutarate pathway	(R)-2-hydroxyglutaryl-CoA dehydratase beta subunit	fnuc2539_c_1_509	24.0091	12.8345	7.06385	32.5953	24.9254	0	3.45188	18.6305	21.0508	57.418	0	10.2939	4.52112	16.4984	25.1094	16.1311	ATGGCTGAAATTAAGGAATTGTTAGAACAATTTAAGTACTATGCAGAAAATCCTAGAAAGCAATTAGATAAATATCTTGCTGAAGGTAAGAAAGCAGTAGGAATATTCCCTTATTATGCACCAGAAGAAATAGTTTATGCAGGTGGAATGGTTCCATTTGGTGTATGGGGAGGACAAGGACCTATTGAAAAAGCAAAGGATTATTTTCCTACTTTCTATTACTCATTGGCTTTGAGATGTTTAGAAATGGCATTAGATGGAACATTAGATGGATTATCTGCTTCTATGCTAACTACTCTTGACGATACATTAAGACCATTATCTCAAAACTATAAAGTAAGTGCAGGGAAAAAGATACCTATGATATTTTTAAATCATGCACAACATAGAAAAGAAGAT…
Fusobacterium nucleatum	2-hydroxyglutarate pathway	glutaconyl-CoA decarboxylase	fnuc420_c_5_1003	22.7454	0	7.06385	8.28693	9.5867	0	1.15063	15.5254	7.89406	26.7215	0	0	0	3.90752	7.17412	13.2844	ATGAGTTTTTTTAGTGTATTAGCAGAACTATTAGAGGCGTCAGGTTTTGCAGCTCTTACTTGGCAGAATATTGCTATGATATTTGTATCATTCATTTTATTCTACCTAGCAATAGTTAAAAAATTTGAACCATTATTATTACTACCTATATCTTTTGGTATGTTCTTGGTAAATTTGCCATTGGCAGGATTGATGGATGAAGGTGGAGTTATAAACATAATGTCTTATGGAGTGAAAAGCAATCTATTCCCTTGTTTAGTATTTATGGGAGTTGGAGCAATGACAGACTTTTCTCCATTAATAGCTAATCCTATCAGTTTATTATTAGGAGCAGCAGCACAATTAGGTATATATGTAGCATTTATATTTGCAACTCAAATAGGCTTCACACCAGCTGAA…
Fusobacterium nucleatum	2-hydroxyglutarate pathway	glutaconate CoA-transferase, subunit A	fnuc420_c_5_1002	26.9575	0	1.08675	18.7837	5.75202	0	0	40.3662	1.31568	31.5799	0	7.72043	4.52112	16.4984	14.3482	18.9778	GTGAGCAAAGTAATGTCTTTACACGATGCAATAGCGAAGTATGTTGAATCTGGAGATAGCTTATGTTTTGGAGGATTCACAACAAACAGAAAGCCTTATGCGGCTGTTTATGAAATTATTAGACAAGGACAAACAGATTTTATAGGATATTCTGGTCCAGCTGGTGGAGATTGGGATATGTTAATAGGATGTGGAAGAATTAAAGCATTTATTAACTGTTATATAGCTAACTCAGGATATACTAATGTTTGTAGAAGATTTAGAGATGCAGTAGAAAAGAAGCGTAATTTATTATTAGAAGATTATTCTCAAGATGTTATTATGTTAATGTTACATGCTTCTTCATTAGGTTTACCATATTTGCCAGTAAAATTAATGGAAGGTAGTGACTTGGAATAC…
Fusobacterium nucleatum	2-hydroxyglutarate pathway	glutaconate CoA-transferase, subunit B	fnuc420_c_5_1001	15.1636	1.83351	5.97711	13.2591	7.66936	0	3.45188	15.5254	5.26271	30.2549	0	7.72043	4.52112	13.0251	5.38059	17.08	ATGGCAAAAAATTATAAAAACTATACAAATAAAGAAATGCAAGCTATTACCATTGCTAAGGAAATAAAAGATGGACAAATAGTTATTGTAGGAACAGGATTGCCTTTAATAGGAGCAACTGTTGCTAAAAATAAATTTGCACCTAATTGTAAACTAATAGTTGAAAGTGGACTTATGGATTGTAGTCCAATAGAAGTTCCAAGAAGTGTTGGAGATTTAAGACTTATGGGACACTGTGCTGTTCAATGGCCAAATGTAAGATTTATAGGTTTTGAAACTAATGAATACTTAAATGGTAATGATAGAATGATAGCTTTTATAGGAGGAGCTCAAATTAATCCTTATGGAGATTTAAACTCAACTATCATTGGTGATGATTATATAAGACCAAAAACAAGA…
Fusobacterium nucleatum	2-hydroxyglutarate pathway	glutaconyl-CoA decarboxylase	fnuc420_c_5_1000	48.8606	12.8345	11.4108	52.2077	23.0081	0	5.75313	51.234	11.8411	103.352	0	20.5878	22.6056	30.1748	7.17412	37.9555	ATGAATTATTCAATGCCTAAATATTTTCAAAATATGCCACAAGTAGGAAATTCATTAGTTAATATTGATGAAGCTAATGAAAATGCAGTAAGAGAAATTGAAGATGCTATTGCTCAAAGTATTCAAGCAATGCAAGATTCAGGAACTCCTGATGAAAAAATTCATGATAAAGGTCAAATGACTGCATTAGAAAGAGTAGCAGAATTAGTAGATGAAGGAACTTGGTATCCTTTAAATAGTCTATATAATCCAGAAGATTTTGAAACAGGAACTGGTATAGTAAAAGGATTAGGAAGAATTGGTGGAAAATGGGCAGTAGTTGTTGCTTCTGACAATAAAAAAATAGTTGGAGCTTGGGTTCCAGGTCAAGCAGATAACTTATTAAGAGCATCAGATACA…
Fusobacterium nucleatum	2-hydroxyglutarate pathway	ESS family glutamate:sodium (Na+) symporter	fnuc420_c_5_999	1.68485	0	0	11.0492	1.91734	0	0	6.21018	2.63135	57.1972	0	0	4.52112	8.24922	3.58706	3.79555	ATGAGGGAAATAAACTTTGATATGTTTACAACATTGATGTTAGCAGTCTTAGCAATTTATTTTGGAGATTTTTTAAGAAAGATATTTCCAATTTTAAAAAAATATTGTTTACCAGCTTCTGTTGTTGGGGGGACTGTGTTTGCAGTAATATCATTGTTACTTTTTAAAACAGGAATAGTTAAATTAGGCTTTGATCATGAAACAATAAATCAATTGTTCTATTGTATATTCTTTGCGGCAAGTGGAGCAGCAGCAAGTATGGCACTTTTGAAAAAAGGTGGAAAGCTGGTTTTAATATTTGCAATATTAGCAGCAGTTTTAGCAGCCTGTCAAAATGGAATAGCATTGGCAGTTGGTAAATTTATGAATATAGATCCATTGATTTCAATGATGACTGGA…
Fusobacterium nucleatum	2-hydroxyglutarate pathway	(R)-2-hydroxyglutaryl-CoA dehydratase activator	fnuc420_c_5_998	10.1091	1.83351	9.23735	21.546	19.1734	0	6.90375	18.6305	15.7881	25.6173	0	0	0	11.0713	14.3482	7.59111	ATGAGTAATGTTTTTACTATGGGGATAGATGTTGGATCAACAGCATCTAAATGTGTAATATTAAAGGATGGTAAAGAAATCGTTGCAAAATCTGTTATATCAGTAGGAACAGGGACTAGTGGACCAGCTAGAGCAATGAAAGAGGCATTAGAACAAGTTGGATTATCTTCTATCAGTGAGCTTCAAGGGGCAGTAGCAACTGGTTATGGAAGAAATTCATTAGCAGAGGTACCAGCTCAAATGTCTGAATTGTCTTGTCATGCAAAGGGAGCATATTTTCTATTTCCAAATGTTCACTCAATTATAGATATTGGTGGTCAAGATTCAAAAGCATTAAAAATTGGAGACAATGGAATGCTTGAAAATTTTGTTATGAATGATAAATGTGCAGCAGGAACA…
Fusobacterium nucleatum	2-hydroxyglutarate pathway	(R)-2-hydroxyglutaryl-CoA dehydratase alpha subunit	fnuc420_c_5_997	20.2182	1.83351	5.43373	21.546	17.2561	0	4.6025	18.6305	1.31568	29.3715	0	7.72043	4.52112	18.2351	14.3482	11.3867	ATGGCTGGAAAAATGGAAAAATTACCTAATAAAAAACCTAGACCAATAGAAGGACATAAACCTGCTGCGGCTATATTAAGAGGTGTTGTTGATAAAGTTTATGCAAATGCTTGGGAAGCAAAAAAGAGAGGGGAACTAGTTGGATGGAGTTCATCTAAATTTCCTATTGAGCTTGCTAAGGCTTTTGATTTAAATGTTGTGTATCCTGAAAATCATGCTGCATCAGCGGCAGCTAAAAAAGATGGATTAAGACTTTGCCAAGCAGCAGAAGATATGGGATATGACAATGATATTTGTGGATATGCAAGAATCAGTTTAGCTTATGCTGCTGGTGAGCCAACAGATGCAAGAAGAATGCCTCAACCAGACTTCTTACTATGTTGTAATAATATCTGTAAT…
Fusobacterium nucleatum	2-hydroxyglutarate pathway	(R)-2-hydroxyglutaryl-CoA dehydratase beta subunit	fnuc420_c_5_996	28.6424	0	2.71687	23.2034	5.75202	0	3.45188	21.7356	3.94703	48.1428	0	15.4409	0	15.6301	10.7612	17.08	ATGGCTGAAATTAAGGAATTGTTAGAACAATTTAAGTATTATGCAGAAAATCCTAGAAAGCAATTAGATAAATATCTTGCTGAAGGTAAGAAAGCAGTAGGAATATTCCCTTATTATGCACCAGAAGAAATAGTTTATGCAGGTGGAATGGTTCCATTTGGTGTATGGGGAGGACAAGGACCTATTGAAAAAGCAAAGGATTATTTTCCTACTTTCTATTACTCATTGGCTTTGAGATGTTTAGAAATGGCATTAGATGGAACATTAGATGGATTATCTGCTTCTATGCTAACTACTCTTGACGATACATTAAGACCATTATCTCAAAACTATAAAGTAAGTGCAGGAAAAAAGATTCCTATGATATTTTTAAATCATGCACAACATAGAAAAGAAGAT…
Fusobacterium nucleatum	2-hydroxyglutarate pathway	(R)-2-hydroxyglutaryl-CoA dehydratase beta subunit	fnucv_c_55_1238	1.68485	11.001	4.34699	176.512	36.4295	0	82.845	6.21018	11.1833	53.8846	115.333	84.9247	4.52112	28.8723	32.2835	18.9778	ATGGCTGAAATTAAGGAATTGTTAGAACAATTTAAGTACTATGCAGAAAATCCTAGAAAGCAATTGGATAAATACCTTGCTGAAGGTAAGAAAGCAGTAGGAATATTCCCTTATTATGCACCAGAAGAAATAGTTTATGCAGGTGGAATGGTTCCATTTGGTGTATGGGGAGGACAAGGACCTATTGAAAAAGCAAAGGATTATTTCCCTACTTTCTACTACTCATTAGCTTTAAGATGTTTAGAAATGGCTTTAGATGGGACATTAGATGGCTTATCTGCATCAATGGTTACTACATTAGACGATACATTAAGACCATTTTCACAAAACTATAAAGTAAGTGCAGGAAGAAAAATACCTATGGTATTTTTAAATCATGGACAACATAGAAAAGAAGAA…
Fusobacterium nucleatum	2-hydroxyglutarate pathway	(R)-2-hydroxyglutaryl-CoA dehydratase alpha subunit	fnucv_c_55_1239	3.36969	22.0021	23.3651	372.083	35.4708	9.55032	97.2279	9.31527	19.7352	103.132	210.07	174.996	15.8239	34.7336	28.6965	45.5466	ATGGCTGGAAAAATGGAAAAATTACCTAATAAAAAACCTAGACCAATAGAAGGACATAAACCTGCTGCGGCTATATTGAGAGGTGTTGTTGATAAAGTTTATGCAAATGCTTGGGAAGCAAAAAAGAGAGGAGAATTAGTTGGATGGAGTTCATCTAAATTTCCTATTGAACTTGCTAAGGCTTTTGATTTAAATGTTGTATATCCTGAAAATCATGCTGCATCAACAGCAGCTAAAAAAGATGGATTAAGACTTTGTCAAGCTGCTGAAGATATGGGATATGATAATGATATTTGTGGATATGCAAGAATCAGTTTAGCTTATGCTGCTGGTGAACCAACAGATTCAAGAAGAATGCCTCAACCAGACTTCTTATTATGTTGTAACAATATCTGTAAT…
Fusobacterium nucleatum	2-hydroxyglutarate pathway	(R)-2-hydroxyglutaryl-CoA dehydratase activator	fnucv_c_55_1240	12.6364	53.1717	7.06385	198.334	17.2561	0	104.707	0	18.4195	40.1926	197.713	127.387	6.78168	21.4914	41.2512	40.8022	ATGAGTAATGTATTTACTATGGGTATAGATGTTGGTTCAACAGCATCTAAATGTATAATATTAAAAGATGGTAAAGAAATCGTTGCAAAATCTGTTATATCAGTAGGGACAGGAACCAGTGGACCAGCTAGAGCAATGAAAGAAGCATTGGAGCAAGTTGGATTAAGTTCTGTTAGTGACCTTCAAGGAGCAGTTGCAACTGGTTATGGAAGAAACTCATTAGCAGAAGTACCAGCTCAAATGTCTGAATTGTCTTGTCATGCAAAGGGAGCATATTTTCTATTTCCAAATGTTCACTCAATTATAGATATCGGTGGACAAGATTCAAAAGCATTAAAAATTGGAGACAATGGAATGCTTGAAAATTTTGTTATGAATGATAAATGTGCAGCAGGAACA…
Fusobacterium nucleatum	2-hydroxyglutarate pathway	ESS family glutamate:sodium (Na+) symporter	fnucv_c_55_1241	0	44.0042	52.7072	362.139	41.2228	19.1006	106.433	0	11.8411	80.6061	172.999	171.136	6.78168	20.8401	23.3159	36.0577	ATGGAAGGATTAAAAGTATTAAAATTTGATATATTTACAACATTAATGTTAGCAGTCTTAGCAATCTATTTTGGAGATTTTTTGAGGAAAATATTTCCGATTTTGAAAAAATATTGTTTACCAGCTTCTGTTGTTGGTGGAACAGTATTTGCTTTAATATCATTATTACTTTTTAAAATGGGAATAGTTCAGCTGGATTTTGATTATAAAGCAATAAATCAATTATTCTATTGTATATTTTTTGCAGCAAGTGGAGCAGCGGCAAGTATGGCACTTTTGAAAAAAGGTGGAAAGTTAGTTCTAATATTTGCAGTATTGGCAGCAGTTTTAGCAACTTTTCAAAATGGGATAGCATTAGTGATTGGTAAGTTTATGGATATAGACCCACTAATTTCAATG…
Fusobacterium nucleatum	2-hydroxyglutarate pathway	glutaconyl-CoA decarboxylase	fnucv_c_55_1242	7.58181	77.0073	29.3422	411.308	27.8014	0	101.255	12.4204	28.9449	61.1723	156.523	173.71	9.04225	53.6199	34.0771	75.9111	ATGAATTATTCAATGCCTAAATATTTTCAAAATATGCCTCAAGTAGGAAAAGCACTAGCTAATATTGATGAAGCTAATGAAAATGCAGTAAGAGATGTAGAAGAAGCAATTGCACAAAGTATTCAAGCAATGCAAGATTCAGGAACTCCTGATGAAAAAATTCATGATAAAGGTCAAATGACTGCATTAGAGAGAGTAGCAGAACTAGTAGATGAAGGAACTTGGTATCCTTTAAATACTCTATATAATCCAGAAGATTTTGAAACAGGAACAGGTATAGTAAAAGGATTAGGAAGAATTGGTAGAAAATGGGCAGTAGTTGTTGCTTCTGATAATAAGAAAATAGTTGGAGCTTGGGTTCCAGGACAAGCAGATAACCTATTAAGAGCATCAGATACA…
Fusobacterium nucleatum	2-hydroxyglutarate pathway	glutaconate CoA-transferase, subunit B	fnucv_c_55_1243	5.05454	23.8356	12.4976	247.503	11.504	0	81.6944	3.10509	21.0508	30.4757	82.3805	77.2043	4.52112	21.2743	21.5223	40.8022	ATGGCAAAAAATTATAAAAACTACACAAATAAAGAAATGCAAGCTATAACTATTGCTAAAGAAATTAAAGATGGACAAATAGTTATAGTAGGAACAGGATTACCTTTAATAGGAGCAACTGTTGCTAAAAATAAATTTGCCCCTAATTGTAAACTAATAGTTGAAAGTGGACTTATGGATTGTAGCCCAATAGAAGTTCCAAGAAGTGTTGGAGATTTAAGACTTATGGGACATTGTGCTGTTCAATGGCCAAATGTAAGATTTATAGGATTTGAAACTAATGAATACTTAAATGGGAATGACAGAATGATAGCTTTTATAGGTGGAGCTCAAATTAATCCTTATGGAGATTTAAACTCAACTATCATTGGTGATGATTATATAAAACCAAAAACAAGA…
Fusobacterium nucleatum	2-hydroxyglutarate pathway	glutaconate CoA-transferase, subunit A	fnucv_c_55_1244	1.68485	5.50052	0.543373	241.426	11.504	0	81.6944	6.21018	3.94703	28.709	119.452	82.3512	22.6056	19.9718	25.1094	30.3644	ATGTCTTTACATGATGCAATAGCAAAGTATGTTGAATCTGGAGATAGCTTATGTTTTGGAGGATTCACAACAAACAGAAAGCCTTATGCGGCTGTTTACGAAATTATTAGACAAGGACAAACAGATTTTATAGGATATTCTGGTCCAGCAGGTGGAGATTGGGATATGTTGATAGGATGTGGAAGAATAAAAGCTTTCATTAACTGTTATATAGCCAACTCAGGATATACTAATGTTTGTAGAAGATTCAGAGATGCAGTAGAAAAGAAACATAATTTATTATTAGAAGATTATTCTCAAGATGTTATTATGTTAATGTTACATGCTTCTTCATTAGGTTTACCATATTTACCAGTAAAATTAATGGAAGGTAGTGACTTAGAATACAAATGGGGAATA…
Fusobacterium nucleatum	2-hydroxyglutarate pathway	glutaconyl-CoA decarboxylase	fnucv_c_55_1245	14.3212	25.6691	11.4108	282.032	9.5867	0	65.5857	0	9.20974	22.7464	156.523	77.2043	4.52112	28.6552	50.2188	33.2111	ATGAGTTTTTTTAGTGTATTATCAGAACTATTAGAGGCGTCAGGTTTTGCAGCTCTTACTTGGCAGAATATTGCTATGATACTAGTATCATTTGTTTTATTCTATCTAGCAATAGTTAAAAAATTTGAACCATTATTATTACTACCTATATCTTTTGGTATGTTCTTGGTAAATTTACCATTAGCAGGATTGATGGATGAAGGCGGAGTTATAAACATAATGTCTTATGGAGTAAAAAGTAATCTATTCCCTTGTTTAGTATTTATGGGAGTTGGGGCAATGACAGACTTTTCTCCATTGATAGCTAATCCTATTAGTTTAATATTAGGAGCAGCAGCACAATTAGGAATATATGTAGCATTTATATTTGCAACTCAAATAGGATTTACACCAGCCGAA…
Fusobacterium nucleatum	Diaminohexanoate pathway	3-aminobutyryl-CoA ammonia-lyase	fnuc_c_1_344	0.842423	0	2.17349	6.07708	3.83468	0	0	0	0	9.71689	0	0	0	0	0	0	ATGAAATCTTTAATCAGATTGAGAATGAGTTCTCATGATGCACATTATGGAGGAAATTTAGTTGACGGTGCTAGAATGTTACAATTATTTGGGGATGTAGCAACTGAGCTTTTAATCCAATTAGACGGAGATGAAGGATTATTTAAGGCTTATGATAGTGTAGAATTTATGGCACCAGTTTTTGCTGGAGATTACATTGAAGCTGAAGGTGAAATTGTAAATGTAGGAAACAGCTCAAGAAAAATGGTGTTTGAAGCAAGAAAAGTAATAGTTCCAAGACCAGATATTTCTGATTCAGCTGCTGATGTTTTGGCAGAACCAATAGTTGTATGTAGAGCAACTGGAACTTGTGTAACACCAAAAGATAAACAAAGAGGAAAAAAATAA
Fusobacterium nucleatum	Diaminohexanoate pathway	3-keto-5-aminohexanoate cleavage enzyme	fnuc_c_1_343	0	0	16.5729	9.94431	18.2147	0	2.30125	6.21018	0	16.342	0	0	4.52112	0.434169	7.17412	0	ATGGAAAAATTAATAATAACTGCTGCTATATGTGGAGCAGAAGTAACAAAAGAACATAATCCTGCTGTTCCTTACACAGTTGAAGAAATTGCAAGAGAAGCTGAATCAGCATACAAAGCAGGAGCAAGTATAATTCATTTACATGTAAGAGAAGATGATGGAACTCCAACTCAAGATAAAGAAAGATTTAGAAAATGTATAGAAGCAATAAGAGAAAAATGTCCAGATGTAATAATTCAACCATCTACTGGTGGAGCAGTAGGAATGACTGATTTAGAAAGATTACAACCTACCGAATTACATCCAGAAATGGCAACTCTTGATTGTGGAACTTGTAATTTTGGTGGAGATGAAATTTTTGTAAACACTGAAAATACAATTAAAAATTTTGGTAAAATT…
Fusobacterium nucleatum	Diaminohexanoate pathway	L-erythro-3,5-diaminohexanoate dehydrogenase	fnuc_c_1_342	0	0	2.17349	8.28693	22.0494	0	0	0	0	9.93773	0	0	4.52112	0	0	1.89778	ATGAAAAAAGGTTGTAAATACGGAACACATAGAGTTATAGAACCAGCTGGAGTTTTACCACAACCAGCAAAAAAAATATCAAATGATATGGAAATATTTTCAAACGAAATTTTAATAGATGTTATAGCACTTAACATAGATTCAGCATCTTTTACTCAAATCGAAGAAGAAGCAGGACATGATGTAGAAAAAGTTAAAGCAAAAATTAAAGAAATAGTTGCAGAAAGAGGAAAAATGCAAAATCCTGTAACTGGGTCTGGAGGAATGTTAATTGGAACAGTTGAAAAAATTGGAGATGACTTAGTTGGAAAAACTGATTTAAAAGTTGGAGATAAAATAGCAACTCTTGTTTCTCTTTCATTAACACCTTTAAGAATTGATGAAATAATAAATATTAAA…
Fusobacterium nucleatum	Diaminohexanoate pathway	L-lysine 2,3-aminomutase, kamA	fnuc_c_1_341	2.52727	0	1.08675	17.1263	9.5867	0	1.15063	3.10509	1.31568	16.342	4.11902	3.86021	4.52112	2.17085	3.58706	1.89778	ATGAATACAGTTAATACTAGAAAAAAATTTTTCCCAAATGTAACTGATGAAGAATGGAATGATTGGACATGGCAAGTAAAAAACAGACTTGAAAGTGTTGAAGATTTAAAAAAATATGTTGATTTAAGTGAAGAAGAAACAGAAGGGGTTGTAAGAACTCTTGAAACTTTAAGAATGGCAATCACTCCATATTACTTCTCATTGATAGATTTGAATAGTGATAGATGCCCAATAAGAAAGCAAGCTATACCTACTATACAAGAAATACATCAATCTGATGCTGATTTGTTAGATCCTCTACATGAAGATGAAGACTCTCCAGTACCAGGATTAACTCATAGATATCCAGATAGAGTTTTACTTCTAATAACAGACATGTGTTCTATGTATTGTAGACAC…
Fusobacterium nucleatum	Diaminohexanoate pathway	D-lysine 5,6-aminomutase alpha subunit, kamD	fnuc_c_1_338	2.52727	1.83351	17.3879	12.4304	13.4214	0	0	0	0	14.1337	0	0	0	1.73668	0	1.89778	ATGGGAAAATTGGATCTTGATTGGGGACTTGTTAAGGAAGCTCGTGAATCTGCAAAAAAGATAGCAGCTGACGCTCAAGTTTTCATAGATGCACACAGTACAGTTACAGTTGAAAGAACAATTTGTAGATTATTAGGTATAGATGGTGTTGATGAGTTTGGCGTTCCATTACCAAATGTAATTGTAGACTTCATAAAAGATAATGGAAATATTAGTTTAGGAGTTGCAAAATATATTGGGAATGCAATGATAGAAACTAAACTTCAACCACAAGAAATAGCTGAAAAAGTTGCTAAAAAAGAATTGGATATAACAAAAATGCAATGGCATGATGATTTTGATATACAATTAGCTTTAAAAGATATAACTCATTCAACTGTTGAAAGAATAAAAGCTAAT…
Fusobacterium nucleatum	Diaminohexanoate pathway	D-lysine 5,6-aminomutase beta subunit, kamE	fnuc_c_1_337	0	0	2.17349	38.1199	9.5867	0	0	3.10509	0	14.5753	0	0	2.26056	0.868339	0	1.89778	ATGAGTTCAGGATTATATTCAACAGAAAAAAGAGATTTTGATACAACGCTTGATTTAACACAAATTAGACCTTATGGAGATACAATGAATGATGGTAAAGTCCAAATGAGTTTTACTTTACCAGTTGCTTGTAATGAAAAAGGAATAGAAGCAGCTTTACAACTTGCAAGAAAAATGGGATTTGTTAATCCAGCAGTAGCTTTTTCAGAAGCACTTGATAAAGAATTTTCTTTCTATGTAGTATATGGGGCAACTTCTTTTAGTGTAGATTATACTGCTATAAAAGTACAAGCTCTAGAAATAGATACTATGGATATGCATGAATGTGAAAAATATATAGAAGAAAATTTTGGAAGAGAAGTTGTAATGGTCGGAGCAAGTACAGGAACAGACGCTCAT…
Fusobacterium nucleatum	Diaminohexanoate pathway	3-aminobutyryl-CoA ammonia-lyase	fnucp_c_1_291	0	0	1.08675	214.079	0	0	8.05438	3.10509	4.60487	5.7418	0	2.57348	49.7323	27.3527	3.58706	0	ATGAAATCTTTAATTAGAATGAGAATGAGTTCTCATGATGCTCATTATGGAGGAAATTTAGTTGATGGTGCTAGAATGCTACAATTATTTGGAGATGTGGCAACTGAGCTTTTAATCCAATTAGACGGAGATGAAGGATTATTTAAAGCTTATGACAGTGTAGAATTTATGGCACCAGTTTTTGCAGGTGACTTTATTGAAGCTGAAGGTGAAATTGTAAATGTAGGAAATAGTTCAAGAAAAATGGTATTTGAAGCAAGAAAGGTAATAGTACCAAGACCAGATATTTCAGATTCAGCAGCAGATGTGTTAGCAGAACCAATAGTTGTATGTAGAGCAACTGGAACTTGTGTAACACCAAAAGATAAACAAAGAGGAAAAAAATAA
Fusobacterium nucleatum	Diaminohexanoate pathway	3-keto-5-aminohexanoate cleavage enzyme	fnucp_c_1_292	2.52727	5.50052	1.63012	289.49	1.91734	0	10.3556	3.10509	5.92055	11.0419	0	2.57348	137.894	38.2069	7.17412	1.89778	ATGGAAAAATTAATAATAACTGCTGCTATCTGTGGAGCAGAAGTAACAAAAGAACATAATCCTGCTGTTCCTTATACTGTTGAAGAAATTGCAAGAGAAGCAGAGTCAGCATATAAAGCAGGAGCTAGTATAATCCATTTACATGTAAGAGAAGATGATGGAACTCCAACTCAAGATAAAGAAAGATTTAGAAAATGTATTGAAGCAATAAGAGAAAAATGTCCAGATGTAATAATTCAACCATCTACTGGTGGAGCAGTTGGAATGACTGATTTAGAAAGATTACAACCTACTGAGTTACATCCAGAAATGGCAACTCTTGATTGTGGAACTTGTAACTTTGGTGGAGATGAAGTTTTTGTAAACACTGAAAATACAATTAAAAATTTTGGGAAAATT…
Fusobacterium nucleatum	Diaminohexanoate pathway	L-erythro-3,5-diaminohexanoate dehydrogenase	fnucp_c_1_293	12.6364	0	2.71687	266.287	3.83468	0	17.2594	0	13.1568	29.8132	0	0	67.8168	24.7477	7.17412	13.2844	ATGAAAAAAGGTTGTAAATATGGAACACATAGAGTTATAGAACCAGCTGGAGTTTTACCACAACCAGCAAAAAAAATATCAAATGATATGGAAATATTTTCAAATGAAATTTTAATAGATGTTATAGCACTTAATATAGATTCAGCTTCTTTCACTCAAATAGAAGAAGAAGCTGGACATGATGTAGAAAAAATAAAAGCTAAAATTAAAGAAATAGTTGCAGAAAAAGGTAAAATGCAAAATCCTGTAACTGGTTCTGGTGGAATGTTAATAGGAACAGTTGAAAAAATTGGAGATGACTTAGTTGGAAAAACTGATTTAAAAGTTGGAGATAAAATAGCAACTCTTGTTTCTCTTTCATTAACTCCATTAAGAATAGATGAAATAAAAGATATTAAA…
Fusobacterium nucleatum	Diaminohexanoate pathway	L-lysine 2,3-aminomutase, kamA	fnucp_c_1_294	3.36969	0	0	411.032	5.75202	0	8.62969	9.31527	10.5254	32.4633	0	2.57348	47.4718	35.1677	25.1094	11.3867	ATGAATACAGTTAATACTAGAAAGAAATTTTTCCCTAATGTAACAGATGAGGAATGGAATGATTGGACATGGCAAGTAAAAAATAGAATAGAAAAAATTGATGACTTAAAGAAATATGTTGAATTAAGTGCAGAAGAAGAAGAAGGAGTTGTAAGAACTCTTGAAACTTTAAGAATGGCAATCACTCCATATTATTTCTCTTTAATAGATATGAACAGTGACAGATGTCCAATAAGAAAACAAGCTATTCCTACTATACAAGAAATACATCAATCTGATGCTGACTTGTTAGACCCTCTACATGAAGATGAAGACTCTCCAGTACCAGGACTAACTCACAGATATCCTGACAGAGTTTTACTTCTAATAACAGATATGTGCTCTATGTATTGTAGACAC…
Fusobacterium nucleatum	Diaminohexanoate pathway	D-lysine 5,6-aminomutase alpha subunit, kamD	fnucp_c_1_297	6.31818	1.83351	2.71687	317.942	3.83468	0	5.75313	3.10509	2.63135	21.4213	0	0	31.6479	22.7939	0	0	ATGGGAAAATTGGATCTTGATTGGGGACTTGTTAAGGAAGCTCGTGAATCTGCAAAAAAGATTGCAGCTGACTCTCAAGTTTTCATAGATGCACATAGTACAGTTACAGTTGAAAGAACAATTTGTAGATTATTAGGTATAGATGGTGTTGATGAGTTTGGAGTTCCATTACCAAATGTGGTTGTTGACTTCATAAAAGATAATGGAAATATAAGTTTAGGAGTTGCAAAATATATTGGGAATGCAATGATAGAAACTGGACTTCAACCCCAAGAAATAGCAGAAAAGATTGCTAAAAAAGAATTAGACATAACAAAAATGCAATGGCATGATGACTTTGATATACAATTAGCTTTAAAAGATATAACTCATGCAACAGTTGAAAGAATAAAAGCTAAT…
Fusobacterium nucleatum	Diaminohexanoate pathway	D-lysine 5,6-aminomutase beta subunit, kamE	fnucp_c_1_298	4.63333	0	2.71687	210.764	1.91734	0	6.90375	0	10.5254	19.4338	0	2.57348	9.04225	14.3276	12.5547	0	ATGAGTTCAGGATTATATTCAACAGAAAAAAGAGAATTTGACACAACATTAGATTTAACAAAACTTAGACCTTATGGAGATACAATGAATGATGGTAAGGTTCAAATGAGTTTTACTTTACCAGTTGCTTGTAATGAAAAAGGAATAGAAGCAGCTTTACAACTTGCAAGAAAAATGGGATTTGTTAATCCAGCAGTAGCTTTTTCAGAAGCATTAGATAAAGAGTTTTCTTTCTATGTAGTATATGGGGCAACTTCTTACAATGTAGACTATACTGCTATAAAAGTTCAAGCTTTAGAAATAGATACTATGGATATGCATGAATGTGAAAAATATATAGAAGAAAATTTTGATAGAGAAGTTGTGATGGTTGGAGCAAGTACAGGAACAGATGCTCAT…
Fusobacterium nucleatum	Diaminohexanoate pathway	3-aminobutyryl-CoA ammonia-lyase	fnuc2539_c_1_351	23.1666	5.50052	13.856	18.7837	1.91734	0	2.30125	6.21018	1.31568	39.9718	0	0	0	23.2281	0	11.3867	ATGAAATCTTTAATTAGAATGAGAATGAGCTCTCACGATGCTCATTATGGTGGAAATTTAGTTGATGGTGCTAGAATGTTACAATTATTTGGAGACGTAGCAACTGAGCTTTTAATCCAATTAGATGGAGATGAAGGATTATTTAAGGCTTATGATAGTGTGGAATTTATGGCACCAGTTTTTGCAGGAGACTTTATTGAAGCTGAGGGTGAAATTGTAAATGTAGGAAATAGTTCAAGAAAAATGGTATTTGAAGCAAGAAAAGTTATAGTTCCAAGACCAGATATTTCTGATTCAGCAGCAGATGTTTTAGCAGAACCAATAGTTGTTTGCAGAGCTAGTGGAACTTGTGTAACACCAAAAGATAAACAAAGAGGGAAGAAATAA
Fusobacterium nucleatum	Diaminohexanoate pathway	3-keto-5-aminohexanoate cleavage enzyme	fnuc2539_c_1_352	41.2787	12.8345	15.2145	68.5053	24.9254	0	13.8075	66.7594	11.8411	104.898	0	20.5878	0	42.9828	16.1418	25.62	ATGGAAAAATTAATAATAACTGCTGCTATCTGTGGAGCAGAAGTAACAAAAGAAAATAATCCTGCTGTTCCTTATACTGTTGAAGAAATTGCAAGAGAAGCAGAATCAGCATATAAAGCAGGAGCAAGTATAATCCATTTACATGTAAGAGAAGATGATGGAACTCCAACTCAAGATAAAGAAAGATTTAGAAAATGTATAGAAGCAATAAGAGAAAAATGTCCAGATGTAATTATTCAACCGTCTACTGGTGGAGCAGTGGGAATGACAGATTTAGAAAGATTACAACCTACTGAATTACATCCAGAAATGGCAACTCTTGATTGTGGAACTTGTAATTTTGGTGGAGATGAAATTTTTGTAAACACTGAAAATACAATTAAAAATTTTGGAAAAATT…
Fusobacterium nucleatum	Diaminohexanoate pathway	L-erythro-3,5-diaminohexanoate dehydrogenase	fnuc2539_c_1_353	13.9	3.66701	2.44518	40.3297	1.91734	0	9.205	12.4204	10.5254	31.3591	8.23805	2.57348	0	15.8472	3.58706	9.48888	ATGAAAAAGGGTTGTAAATATGGAACACATAGAGTTATAGAACCAGCTGGAGTTTTACCACAACCAGCAAAAAAAATATCAAATGATATGGAAATATTTTCAAATGAAATTTTAATAGATGTTATAGCACTTAATATAGATTCAGCATCTTTCACTCAAATAGCAGAAGAAGCAGGACATGACGTAGAAAAAATAAAAGCTAAAATTAAAGAAATAGTTGCAGAAAAAGGTAAAATGCAAAATCCTGTAACTGGTTCAGGTGGAATGTTAATAGGGACAGTTGAAAAAATTGGTGATGATTTAGTTGGAAAAACTGATTTAAAAGTTGGAGATAAAATAGCAACTCTTGTTTCTCTTTCATTAACTCCATTAAGAATTGATGAAATAACAAATATTAAA…
Fusobacterium nucleatum	Diaminohexanoate pathway	L-lysine 2,3-aminomutase, kamA	fnuc2539_c_1_354	32.0121	3.66701	1.63012	49.4453	1.91734	0	3.45188	7.76272	10.5254	55.8721	0	0	0	18.2351	0	3.79555	ATGAATACAGTTAATACTAGAAAGAAATTTTTCCCAGATGTAACAGATGAACAATGGAATGATTGGACATGGCAAGTAAAGAATAGAATTGAAAAACTTGATGATTTGAAAAAATATGTAAAATTAAGTCCTGAAGAAGAAGAAGGAGTTAAAGAAACTCTTAAAACTTTAAGAATGGCAATAACTCCATATTATTTTTCATTGATAGATATGAAGAGTGATAGATGTCCTATAAGAAAACAAGCTATCCCTACTATACAAGAAATTTATCAATCTGATGCTGACTTATTAGATCCATTACATGAAGATGAAGATTCTCCAGTACCAGGATTAACTCATAGATACCCAGACAGAGTTTTACTTCTAATAACAGATATGTGTTCTATGTATTGTAGACAC…
Fusobacterium nucleatum	Diaminohexanoate pathway	D-lysine 5,6-aminomutase alpha subunit, kamD	fnuc2539_c_1_357	24.8515	3.66701	10.5958	48.0642	3.83468	0	5.75313	1.55254	8.5519	57.418	0	0	9.04225	22.1426	23.3159	7.59111	ATGGGAAAATTGGATCTTGATTGGGGACTTGTTAAAGAAGCTCGTGAATCTGCAAAAAAGATAGCAGCTGACTCTCAAGTTTTCATAGATGCACATAGCACAGTTACAGTTGAAAGAACAATTTGTAGATTATTAGGTATAGATGGTATTGATGAGTTTGGAGTTCCATTACCAAATGTGGTTGTAGATTATATAAAGGATAATGGAAATATAACTTTAGGAGTTGCAAAATATATTGGAAATGCAATGATAGAAACTGGACTTCAACCACAAGAAATAGCAGAAAAAATTGCTAAAAAAGAATTAGATATAACAAAAATGCAATGGCATGATGATTTTGATATAAAATTAGCTTTAAAAGATATAACTCATGCAACAGTTGAAAGAATAAAAGCTAAT…
Fusobacterium nucleatum	Diaminohexanoate pathway	D-lysine 5,6-aminomutase beta subunit, kamE	fnuc2539_c_1_358	16.4273	0	5.43373	16.2976	1.91734	0	2.87656	0	3.28919	22.5255	0	2.57348	4.52112	15.8472	3.58706	3.79555	ATGAGTTCAGGATTATATTCAACAGAAAAAAGAGATTTTGATACAACACTTGATTTAACACAAATAAAACCTTATGGAGATACAATGAATGATGGTAAAGTTCAAATGAGTTTTACTTTACCAGTTGCATGTAATGAAAAAGGAGTAGAAGCAGCATTACAACTTGCTAGAAAAATGGGATTTGTTAATCCAGCAGTAGCTTTTTCAGAAGCATTGGATAAAGAATTTTCATTTTATGTAGTATATGGAGCAACTTCTTTTAGTGTAGATTACACTGCTATAAAAGTGCAAGCCTTAGAAATAGATACTATGGATATGCATGAATGTGAAAAATATATAGAAGAAAATTTTGGCAGAGAAGTTGTAATGGTCGGAGCAAGTACAGGAACAGATGCTCAT…
Fusobacterium nucleatum	Diaminohexanoate pathway	3-aminobutyryl-CoA ammonia-lyase	fnuc420_c_14_1980	2.52727	0	2.17349	21.2698	0	0	1.15063	0	0	21.2005	0	0	0	4.34169	0	5.69333	ATGAAATCTTTAATCAGAATGAGAATGAGCTCTCACGATGCTCATTATGGTGGAAATTTAGTTGATGGTGCTAGAATGTTACAATTATTTGGAGATGTAGCAACTGAGCTTTTAATTCAATTAGATGGAGATGAAGGATTATTTAAGGCTTATGATAGTGTGGAATTTATGGCACCAGTTTTTGCAGGAGACTTTATTGAAGCTGAGGGTGAAATTGTAAATGTAGGAAATAGTTCAAGAAAAATGGTATTTGAAGCAAGAAAAGTTATAGTTCCAAGACCAGATATTTCAGATTCAGCAGCAGATGTTTTAGCAGAACCAATAGTTGTATGCAGAGCTAGTGGAACTTGTGTAACACCAAAAGATAAACAAAGAGGGAAGAAATAA
Fusobacterium nucleatum	Diaminohexanoate pathway	3-keto-5-aminohexanoate cleavage enzyme	fnuc420_c_14_1979	21.0606	1.83351	4.89036	36.4625	3.83468	9.55032	0	10.8678	6.57838	51.4554	0	0	0	3.47336	0	3.79555	ATGGAAAAATTAATAATAACTGCTGCTATCTGTGGAGCAGAAGTAACAAAAGAAAATAATCCTGCTGTTCCTTATACTGTTGAAGAAATCGCAAGAGAAGCAGAATCAGCATATAAAGCAGGAGCAAGTATAATCCATTTACATGTAAGAGAAGATGATGGAACTCCAACTCAAGATAAAGAAAGATTTAGAAAATGTATAGAAGCAATAAGAGAAAAATGTCCAGATGTAATTATTCAACCATCTACTGGTGGAGCAGTAGGAATGACAGATTTAGAAAGATTACAACCTACTGAATTACATCCAGAAATGGCAACTCTTGATTGTGGAACTTGTAATTTCGGTGGAGATGAAATTTTTGTAAACACTGAAAATACAATTAAAAATTTTGGAAAAATT…
Fusobacterium nucleatum	Diaminohexanoate pathway	L-erythro-3,5-diaminohexanoate dehydrogenase	fnuc420_c_14_1978	10.1091	3.66701	0	52.2077	1.91734	0	10.3556	18.6305	1.31568	48.5845	0	0	6.78168	16.0643	0	7.59111	ATGAAAAAAGGTTGTAAATATGGAACACATAGAGTTATAGAACCAGCTGGAGTTTTACCACAACCAGCAAAAAAAATATCAAATGATATGGAAATATTTTCAAATGAAATTTTAATAGATGTTATAGCACTTAATATAGATTCAGCATCTTTCACTCAAATAGCAGAAGAAGCAGGACATGATGTAGAAAAAATAAAAGCTAAAATTAAAGAAATAGTTGCAGAAAAAGGTAAAATGCAAAATCCTGTAACTGGTTCAGGTGGAATGTTAATAGGAACAGTTGAAAAAATTGGTGATGATTTAGTTGGAAAAACTGATTTAAAAGTTGGAGATAAAATAGCAACTCTTGTTTCTCTTTCATTAACTCCATTAAGAATTGATGAAATAACAAATATTAAA…
Fusobacterium nucleatum	Diaminohexanoate pathway	L-lysine 2,3-aminomutase, kamA	fnuc420_c_14_1977	23.5879	1.83351	1.08675	72.925	1.91734	0	16.1088	4.65763	22.3665	45.4927	0	0	4.52112	16.0643	0	5.69333	ATGAATACAGTTAATACTAGAAAGAAATTTTTCCCAAATGTAACAGATGAACAATGGAATGATTGGACATGGCAAGTAAAGAATAGAATTGAAAAACTTGATGATTTGAAAAAATATGTAAAATTAAGTCCTGAAGAAGAAGAAGGAGTTAAAGAAACTCTTAAAACTTTAAGAATGGCAATAACTCCATATTATTTTTCATTGATAGATATGAAGAGTGATAGATGTCCTATAAGAAAACAAGCTATCCCTACTATACAAGAAATTCATCAATCTGATGCTGACTTATTAGATCCATTACATGAAGATGAAGATTCTCCAGTACCAGGATTAACTCATAGATATCCAGACAGAGTTTTACTTCTAATAACAGATATGTGTTCTATGTATTGTAGACAT…
Fusobacterium nucleatum	Diaminohexanoate pathway	D-lysine 5,6-aminomutase alpha subunit, kamD	fnuc420_c_14_1974	9.26666	1.83351	2.17349	42.8158	1.91734	0	6.90375	6.21018	13.1568	42.1802	8.23805	0	6.78168	14.7618	3.58706	6.64222	ATGGGAAAATTGGATCTTGATTGGGGACTTGTTAAAGAAGCTCGTGAATCTGCAAAAAAGATAGCAGCTGACTCTCAAGTTTTCATAGATGCACACAGCACAGTTACAGTTGAAAGAACAATTTGTAGATTATTAGGTATAGATGGTATTGATGAGTTTGGAGTTCCATTACCAAATGTGGTTGTAGATTATATAAAGGATAATGGAAATATAACTTTAGGAGTTGCCAAATATATTGGAAATGCAATGATAGAAACTGGACTTCAACCACAAGAAATAGCAGAAAAAATTGCTAAAAAAGAATTAGATATAACAAAAATGCAATGGCATGATGATTTTGATATAAAATTAGCTTTAAAAGATATAACTCATGCAACAGTTGAAAGAATAAAAGCTAAT…
Fusobacterium nucleatum	Diaminohexanoate pathway	D-lysine 5,6-aminomutase beta subunit, kamE	fnuc420_c_14_1973	10.9515	1.83351	10.3241	24.8608	0	0	0	3.10509	1.31568	10.6002	0	0	0	12.1567	0	1.89778	ATGAGTTCAGGATTATATTCAACAGAAAAAAGAGATTTTGATACAACACTTGATTTAACACAAATAAAACCTTATGGAGATACAATGAATGATGGTAAAGTTCAAATGAGTTTTACTTTACCAGTTGCATGTAATGAAAAAGGAGTAGAAGCAGCATTACAACTTGCTAGAAAAATGGGATTTGTTAATCCAGCAGTAGCTTTTTCAGAAGCATTGGATAAAGAATTTTCATTTTATGTAGTATATGGAGCAACTTCTTTTAGTGTAGATTACACTGCTATAAAAGTGCAAGCCTTAGAAATAGATACTATGGATATGCATGAATGTGAAAAATATATAGAAGAAAATTTTGGCAGAGAAGTTGTAATGGTCGGAGCAAGTACAGGAACAGATGCTCAT…
Fusobacterium nucleatum	Diaminohexanoate pathway	3-aminobutyryl-CoA ammonia-lyase	fnucv_c_67_1403	1.68485	1.83351	8.69397	83.698	0.95867	0	21.2866	3.10509	0	9.93773	4.11902	5.14695	0	2.8221	0	3.79555	ATGCTACAATTATTTGGAGATGTAGCAACTGAGCTTTTAATTCAATTAGATGGAGATGAAGGATTATTTAAAGCTTATGATAGTGTGGAATTTATGGCACCAGTTTTTGCAGGAGATTTTATTGAAGCTGAGGGTGAAATTGTAAATGTAGGAAACAGTTCAAGAAAAATGATATTTGAAGCTAGAAAAGTTATTGTTCCAAGACCAGATATTTCTGATTCAGCAGCAGATGTTTTAGCAGAACCAATAGTTGTATGTAGAGCAACTGGAACTTGTGTGACACCAAAAGACAAACAAAGAGGAAAGAAATAA
Fusobacterium nucleatum	Diaminohexanoate pathway	3-keto-5-aminohexanoate cleavage enzyme	fnucv_c_67_1404	10.1091	3.66701	1.63012	341.974	4.79335	0	82.2697	26.3933	2.63135	15.4587	107.095	25.7348	6.78168	23.6622	10.7612	6.64222	ATGGAAAAATTAATAATAACTGCTGCTATCTGTGGAGCAGAAGTAACAAAAGAACATAATCCTGCTGTACCTTATACAGTTGAAGAAATTGCAAGAGAAGCAGAGTCAGCATATAAAGCAGGAGCAAGTATAATCCATTTACATGTGAGAGAAGATGATGGAACTCCAACTCAAGATAAAGAAAGATTTAGAAAATGTATAGAAGCAATAAGAGAAAAATGTCCAGATGTAATAATTCAACCATCTACTGGCGGAGCAGTGGGAATGACTGATTTAGAAAGATTGCAACCTACTGAATTACATCCAGAAATGGCAACTCTTGATTGTGGAACTTGTAACTTTGGTGGAGATGAAATTTTTGTAAACACTGAAAATACAATAAAAAATTTTGGTAAAATT…
Fusobacterium nucleatum	Diaminohexanoate pathway	L-erythro-3,5-diaminohexanoate dehydrogenase	fnucv_c_67_1405	5.05454	0.916753	0.543373	218.499	0	0	20.7113	9.31527	5.26271	16.1212	107.095	5.14695	13.5634	16.7155	0	1.89778	ATGGTAGATATGAAAAAAGGTTGTAAATATGGAACACATAGAGTTATAGAACCAGCTGGAGTTTTACCACAACCAGCAAAAAAAATATCAAATGATATGGAAATATTTTCAAATGAAATTTTAATAGATGTTATAGCACTTAATATAGATTCAGCATCTTTTACTCAAATTGAAGAAGAAGCAGGACATGATGTAGAAAAAATAAAAGCTAAAATTAAAGAAATAGTTGCAGATAAAGGTAAAATGCAAAACCCTGTAACTGGTTCTGGAGGAATGTTAATAGGAACAGTTGAAAAAATCGGAGATGACTTAGTTGGAAAAACTGATTTAAAAGTTGGAGATAAAATAGCAACTCTTGTTTCTCTTTCATTAACTCCATTAAGAATAGATGAAATAAAA…
Fusobacterium nucleatum	Diaminohexanoate pathway	L-lysine 2,3-aminomutase, kamA	fnucv_c_67_1406	8.42423	0	0	329.82	3.83468	4.77516	86.2969	9.31527	11.8411	36.88	16.4761	47.6093	4.52112	12.808	12.5547	12.3355	ATGAATACAGTTAATACTAGAAAGAAATTTTTCCCTAATGTAACAGATGAGGAATGGAATGATTGGACATGGCAAGTAAAAAATAGACTTGAAAGTGTTGAAGATTTAAAAAAATATGTTGATTTAAGTGAAGAAGAAACAGAAGGAGTTGTAAGAACTCTTGAAACTTTAAGAATGGCAATCACTCCATATTATTTTTCATTGATAGATTTGAATAGTGATAGATGCCCTATAAGAAAGCAAGCTATCCCTACTATACAAGAAATACATCAATCTGCTGCTGACTTATTAGACCCTTTACATGAAGATGAAGATTCTCCTGTTCCAGGATTAACTCACAGATATCCAGATAGAGTTTTGCTTTTAATAACAGATATGTGTTCTATGTATTGTAGACAC…
Fusobacterium nucleatum	Diaminohexanoate pathway	D-lysine 5,6-aminomutase alpha subunit, kamD	fnucv_c_67_1409	7.1606	3.66701	1.63012	200.267	4.79335	0	59.8325	0	3.94703	20.538	8.23805	60.4767	6.78168	8.68339	12.5547	2.84666	ATGGCAAAATTGGATCTTGATTGGGAACTTGTTAAAGAAGCACGTGAATCTGCAAAAAAGATAGCAGCTGACTCTCAAGTTTTCATAGATGCTCATAGTACAGTCACAGTTGAAAGAACAATTTGTAGATTATTGGGTATAGATGGTGTTGATGAGTTTGGAGTTCCATTACCAAATGTAGTTGTAGATTTTATAAAGGATAATGGAAATATTAGTTTAGGAGTTGCAAAATATATTGGGAATGCAATGATAGAAACTAAACTTCAACCTCAAGAAATAGCAGAAAAAATTGCTAAAAAAGAATTAGATATAACAAAAATGCAATGGCATGATGATTTTGATATAAAATTAGCTTTAAAAGACATAACTCATGCAACAGTTGAAAGAATAAAAGCTAAT…
Fusobacterium nucleatum	Diaminohexanoate pathway	D-lysine 5,6-aminomutase beta subunit, kamE	fnucv_c_67_1410	3.36969	1.83351	2.17349	114.083	3.83468	0	56.3806	3.10509	0	27.8257	32.9522	20.5878	4.52112	4.77586	10.7612	5.69333	ATGAGTTCAGGATTATATTCAACAGAAAAAAGAGATTTTGATACAACGCTTGATTTGACACAAATTAGACCTTATGGAGATACAATGAATGATGGTAAAGTTCAAATGAGTTTTACCTTACCAGTTGCTTGTAATGAAAAAGGAATAGAAGCAGCGTTACAACTTGCAAGAAAAATGGGATTTGTTAATCCAGCAGTAGCTTTTTCAGAAGCACTTGATAAAGAATTTTCATTTTATGTAGTATACGGAGCAACTTCTTTTAGTGTAGATTATACTGCTATAAAAGTTCAAGCTTTAGAAATAGATACTATGGATATGCACGAATGTGAAAAATATATAGAAGAAAATTTTAATAGAGAAGTTGTAATGGTTGGAGCAAGTACAGGAACAGATGCTCAT…
Fusobacterium nucleatum	Glutamate dehydrogenase	Glutamate dehydrogenase GdhA	fnuc_c_1_1074	44.6484	12.8345	29.3422	267.115	332.658	0	1.15063	110.231	10.5254	237.622	0	38.6021	108.507	71.2038	172.179	11.3867	ATGAGTAAAGAAACTTTAAACCCATTAGAAAGCGGACAAAAACAAGTTAAAAAAGCATGTGATGCTTTAGGATTGGATCCAGCAGTATATGAATTATTAAAGGAACCTCAAAGAATAATAGAAATTACTATTCCTGTAAAAATGGATGATGGATCTATAAAAACATTTAAAGGATACAGAGCAGCTCATAATGATGCAGTAGGTCCTTTCAAAGGAGGAATAAGATTCCACCAAAATGTTAATTCTGATGAAGTAAAAGCTCTTTCTTTATGGATGAGTATTAAATGTCAAGTAACTGGAATCCCTTATGGAGGAGGAAAAGGTGGAATTACTGTAGACCCTTCTGAATTATCTCAAAGAGAATTAGAACAATTATCAAGAGGATGGGTAAGAGGAATG…
Fusobacterium nucleatum	Glutamate dehydrogenase	Glutamate dehydrogenase GdhA	fnucp_c_3_1433	112.042	3.66701	4.34699	2183.05	34.5121	0	197.332	190.963	46.0487	123.007	24.7141	0	1620.82	512.754	453.763	78.7577	ATGAGTAAAGAAACTTTAAACCCACTAGCAAGCGGACAACAACAAGTTAAAAAAGCATGTGATGCTTTAGGATTGGATCCAGCAGTATACGAATTATTAAAGGAACCTCAAAGAATAATAGAAATTACTATTCCTGTAAGAATGGATGATGGATCTATAAAAACATTTAAAGGATATAGATCAGCTCACAATGATGCAGTAGGACCTTTCAAAGGAGGAATCAGATTCCACCAAAATGTTAATGCTGATGAAGTAAAAGCTCTTTCTTTATGGATGAGTATTAAATGTCAAGTTACTGGAATCCCTTATGGAGGAGGAAAAGGTGGAATTACTGTTGACCCTTCTGAATTATCTCAAAGAGAATTAGAACAATTATCAAGAGGATGGGTAAGAGGATTA…
Fusobacterium nucleatum	Glutamate dehydrogenase	Glutamate dehydrogenase GdhA	fnucv_c_120_1902	20.2182	36.6701	5.43373	1577.28	27.8014	0	369.926	32.6034	81.572	235.414	197.713	244.48	124.331	153.696	159.624	232.478	ATGAGTAAAGAAACTTTAAACCCACTAGCAAGCGGACAACAACAAGTTAAAAAAGCATGTGATGCTTTAGGATTGGATCCAGCAGTATATGAATTATTAAAGGAACCTCAAAGAATAATAGAAATTACTATTCCTGTAAGAATGGATGATGGATCTATAAAAACATTTAAAGGATATAGATCAGCTCATAATGATGCAGTAGGACCTTTCAAAGGAGGAATTAGATTCCACCAAAATGTTAATGCTGATGAAGTAAAAGCTCTTTCTTTATGGATGAGTATTAAATGTCAAGTAACTGGAATCCCTTATGGAGGAGGGAAAGGTGGAATTACTGTTGACCCTTCTGAATTATCTCAAAGAGAATTAGAACAATTATCAAGAGGTTGGGTAAGAGGATTA…
Fusobacterium nucleatum	Glutamate dehydrogenase	Glutamate dehydrogenase GdhA	fnuc420_c_9_1515	33.6969	11.001	22.8217	172.921	222.411	9.55032	27.615	487.499	82.8876	466.632	0	20.5878	185.366	107.674	86.0894	148.975	ATGAGTAAAGAAACTTTAAACCCACTATTAAGTGCACAAGCAAAAGTAAAAGAAGCATGTGATGCATTAGGATTGGAACCAGCAGTGTATGAATTATTAAAGGAACCTCAAAGAATAATAGAAATTTCTATTCCAGTAAGAATGGATGATGGATCTATAAAAACATTTAAAGGGTACAGATCAGCACATAATGATGCAGTAGGACCTTTCAAAGGAGGAATCAGATTCCACCAAAATGTTAATGCTGATGAAGTAAAGGCTCTATCAATTTGGATGAGTATTAAATGTCAAGTAACTGGTATTCCTTATGGAGGAGGAAAAGGTGGAATTACAGTAGATCCTTCTGAATTATCTCAAAGAGAATTAGAACAACTATCAAGAGGTTGGGTAAGAGGAATG…
Fusobacterium nucleatum	Glutamate dehydrogenase	Glutamate dehydrogenase GdhA	fnuc2539_c_1_1544	61.4969	9.16753	20.1048	158.833	207.073	0	19.5606	440.923	55.2584	398.834	8.23805	20.5878	167.282	125.041	78.9153	173.647	ATGAGTAAAGAAACTTTAAACCCACTATTAAGTGCACAAGCAAAAGTAAAAGAAGCATGTGATGCATTAGGATTGGAACCAGCAGTATATGAATTATTAAAGGAACCTCAAAGAATAATAGAAATTTCTATTCCAGTAAGAATGGATGATGGATCTATAAAAACATTTAAAGGGTACAGATCAGCACATAATGATGCAGTAGGACCTTTCAAAGGAGGAATCAGATTCCACCAAAATGTTAATGCTGATGAAGTAAAGGCTCTATCAATTTGGATGAGTATTAAATGTCAAGTAACTGGTATTCCTTATGGAGGAGGAAAAGGTGGAATTACAGTAGATCCTTCTGAATTATCTCAAAGAGAATTAGAACAACTATCAAGAGGTTGGGTAAGAGGAATG…
Porphyromonas endodontalis	succinyl-CoA pathway	succinate-semialdehyde dehydrogenase	pend_c_7_1132	0	179.684	158.393	32.319	189.817	0	0	0	0	32.0216	82.3805	30.8817	0	1.30251	0	0	ATGGAAATCAAAGAAATGGTGGCTCTTGCTCGCAAGGCCCAAAAGGAGTACCAAGCTACTCACAACCAGCAATCTGTAGACAATATCTGCCGTGCTGCTGCTAAGGTAATTTACGAAAACGCAGAAATGCTTGCTCGCGAGGCTGTAGACGAAACCGGCATGGGTGTTTACGAAGACAAGGTGTCTAAGAATCGTGGTAAGTCTAAGGGTGTTTGGTACAATCTTCACGACAAGAAGTCAGTAGGTATTCTCAATATCGACGAACGTACGGGTATGATTGAGATTGCCAAGCCTATGGGTGTAGTTGGTGCTGTTACTCCTACTACCAACCCTATCGTTACTCCTATGAGTAACATCATCTTTGCATTGAAGACTTGCAACGCCATCATTATCTCTCCG…
Porphyromonas endodontalis	succinyl-CoA pathway	Alcohol dehydrogenase, iron-dependent	pend_c_7_1133	0	11.001	17.9313	15.4689	49.8508	0	0	0	0	11.7044	0	7.72043	0	0.434169	0	0	ATGCAATTATTTAAGCTAAGCACTAAGTTGCATCGCTCGGAAACTTTTGCCGAGTTTGCAAAGGATTTTGAGCTCAATGAGCACGACCTCGTATTGACTAACGAGTTCATTTATCAACCTTTTATGGAGAAACTTGGTCTCCCCTGCCGCTTTGTAATGCAGGAGAAGTATGGCCAAGGAGAACCTTCTGATGAGATGATGAATAGCATCCTCCGTGACCTCGGTGGTGCTTCTTTCCGCCGTGTAATCGCCATTGGTGGTGGTACGGTTATCGACATCGCTAAGCTCTTTGTAATCAAAGACCTTACTGATGTAATGGATGCTTTTGACCACAAGATCCCCTTGATCAAGGATCGTCAGCTCGTTATTATCCCTACAACTTGCGGTACCGGTAGCGAA…
Porphyromonas endodontalis	succinyl-CoA pathway	4-hydroxybutyrate coenzyme A transferase	pend_c_7_1134	0	51.3382	33.1458	7.73447	47.9335	42.9765	0	0	0	12.8086	8.23805	2.57348	0	0	0	0	ATGGAAGAGTACAAAAGTAAAGTCGTATCGGCTCAAGAAGCTATACGTGCCATCAAAAATGGCGATTCCGTTGTTTTGTCGCACGCCGCAGGAGCTCCTCAGCTTATTAGCCGTGCTTTGGCAGACAACTACCAAAACTATCAAGACGTAAAGATTTTCCATATGTTGGTGCTAGGGGATGCTCCCTATTGCGCACCGGAGATGGAGGGGCACTTCAGGCATGTAACCAACTTTGTTGGTGGCAATACGCGTCAAGCTCTTGCCGATGGGCGTGCTGATTTTATTCCCCTTTTCTTCTATCAAGTACCTCGCATGTTTGAGAATGGTGCGATACCGGTAGATGTGGCTGTAGTGCATGTTTCCGAACCCAACGAAGAGGGATATTGCAGTTATGGGGTA…
Porphyromonas endodontalis	succinyl-CoA pathway	NifU-like protein	pend_c_7_1135	0	9.16753	6.24879	7.73447	13.4214	0	0	0	0	4.41677	0	5.14695	0	0	0	0	ATGAATTTAGATTTTGATGCCGTACAAGAAGTGCTAGAGACACGAGTTGCTCCGCAGCTCGCTCTGCACGGTGGTGGTGTCAAGCTCTGTAGCATCTCCCCCGAAGGCGACATCCGTGTCGCCTTCAAGGGAGCTTGTGCTACTTGTCCCTCTATGACCGAGACAATGGATGCCCTTGTCATGGGTCAGCTGCGTGCAGCATTCCCCGATACTCCTTTCAATCTAATTTTAGTCTGGGATACCGATGAAGAGTTGCTCCAAGAGGCTCGCAATATACTCCGAGAGTTGCATCAAAAAGAGAGCAACGATAGATAG
Porphyromonas endodontalis	succinyl-CoA pathway	Gamma-aminobutyrate metabolism dehydratase/isomerase	pend_c_7_1136	0	523.466	207.297	55.2462	190.775	0	0	0	0	44.3885	24.7141	36.0287	0	0	3.58706	0	ATGATGACGAGAGAAGAGTACATCGAGAGCTTGCGCAAACTCGATCTTAAGGTTTACTTCATGGGTAAACGCATTGAAAACCCCGTAGATCACCCTATTATCCGTCCCTCGCTCAACTCTGTTGCTATGAGTTATGAGCTTGCACAGAAGGATGAATATAAGGAGCTAATGACAGCTACCAGCAACATTACGGGTAAGACTATTAACCGTTTCTGCCATATCCATCAGAACGCCGGAGACCTCGTTAAGAAGGTAAAGATGCAGCGCCTTATGGGTCAGAAGACCGCCGCTTGCTTCCAACGTTGTGTAGGGATGGACGCTTTCAACGCGATCTATTCTACTACTTATGATATGGATCAAGAGCTCGGTACCGAATACCACAAGCGTTTCGTTAAGTAC…
Porphyromonas endodontalis	Diaminohexanoate pathway	3-aminobutyryl-CoA ammonia-lyase	pend_c_2_356	0	12.8345	2.17349	1.65739	0	0	0	0	0	2.20838	0	2.57348	0	0	0	0	ATGATTCGTCTGCGTATGTCTCAAGCAGATGCACACTATGGTGGCAATCTTGTAGATGGTGCACGTATGCTGCAGCTCTTTGGTGATGTGGCAACAGAGCTTCTCATTATCCAAGATGGTGACGAAGGTCTCTTTTGTGCCTATGACAACGTGGAGTTTCTAAACCCCGTATATGCAGGAGACTACATCGAAGCTGTAGGGGAAATAACCCATGTAGGTAATTCTTCTCGTAAGATGACGTTTGAGGCTCGTAAGGTAATTAAGCCTCGTCCTGACATTAGCGACTCTGCAGCCGACGTATTGGCAGAACCCATCGTAGTATGTCGTGCTACAGGTACCTGTGTGGTACCCGTTAAATGCCAGCGTAATAAATAA
Porphyromonas endodontalis	Diaminohexanoate pathway	3-keto-5-aminohexanoate cleavage enzyme	pend_c_2_355	0	3.66701	1.63012	2.20985	17.2561	0	0	0	0	2.65006	0	0	0	0	0	0	ATGGAAAAACTCATTATTACAGCTGCCATTTGTGGCGCAGAGGTAACCAAAGAACAGAATCCTGCGGTACCCTATACTGTAGAAGAGATTGTACGTGAGGCCAAAAGCGCCTACGATGCCGGTGCTGCCGTTGTACATATCCACGTACGCGAAGATGATGGAACGCCCACTCAGAGCCGAGATCGCTTCAAAGTATGCATGGATGCTGTGCGCGAGGCTTGCCCTGATGTTATTCTTATTCCCTCTACCGGAGGAGCTGTAGGGATGACTGCAGAAGAGCGTTTGCAACCCACAGAGCTATTCCCCGAAATGGCAACATTGGATTGTGGTACATGTAACTTTGGAGACGAAGTTTTCGAAAACACCATGCCCATGATGCGCACCTTTGGGAAGAGAATG…
Porphyromonas endodontalis	Diaminohexanoate pathway	L-erythro-3,5-diaminohexanoate dehydrogenase	pend_c_2_354	0	27.5026	10.8675	7.73447	19.1734	0	0	0	0	10.3794	24.7141	0	0	0	7.17412	0	ATGCAAAAAAAAGGCAACAAATACGGTACGCACCGCGTACTCGATCCTCAAGGCGTACTTCCACAGCCTGCCAACAAGATTGACAACAACATGGATGAGATCTACGACAACGAGATTCTCATCGATGTACAAACCTTGAATATTGACTCTGCTAGCTTTACACAGATCCACGAGCAAGCTGGCGGCGATAAGGCAAAGATCGCAGAAATCATGCTCGGCATCGTAGAAAAGCAAGGTAAGCACCGCAACCCTGTAACAGGTTCCGGTGGTATGCTCCTCGGGACTGTTGAGAAGATTGGTGATGCTCTCAAAGGCAAAATCGATCTCAAAGAAGGAGATAAGATTGCTACTCTTGTTTCCCTTTCTCTTACTCCACTTCGCATTGATAAGATCAAGGAA…
Porphyromonas endodontalis	Diaminohexanoate pathway	L-lysine 2,3-aminomutase, kamA	pend_c_2_353	0	11.001	7.06385	4.97216	6.71069	0	0	0	0	2.65006	0	0	0	0	3.58706	0	ATGAACGAAAGTAGAAGAAAATACTATTTCCCTGACGTAACCGATGAACAGTGGAACGACTGGCGTTGGCAGGTGAAGAATCGGATTGAGACACTCGATGATCTCAAAAAGTATGTTACTCTCACCCCTGAAGAAGAGGAGGGAGTACGGGAGTCTCTCAAGAGCCTCCGCATGGCTATCACACCCTATTACCTTAGCTTAATAGATCCCAACGACCCTAATGACCCCGTACGTAAGCAGTCTGTACCTACGGCCAACGAGCTAATCATTAGCGAAGAAGACCAACTTGACCCTCTAAGTGAGGATGAAGACTCTCCTACTCCGGGGCTTACACACCGCTATCCCGATCGTGTGCTGTTCTTAATTACAGACATGTGCTCAATGTATTGTCGCCATTGT…
Porphyromonas endodontalis	Diaminohexanoate pathway	D-lysine 5,6-aminomutase alpha subunit, kamD	pend_c_2_350	0	7.33403	5.43373	2.20985	3.83468	0	0	0	0	3.53342	0	0	0	0	0	0	ATGAATAAGAGTAAAGTAGGGATAGACTTCTCTAAAGTAGAACGCGCCCGTCATACAGCTCGCGAGATTGCCAATGAGGTACAAGAGTTTGTAGATAGGTACACTACGGTGGCAGTAGAACGTACGCTCTGCCGCTTTATTGGCATTGACGATGTTGATGCCAATGGAGTTCCCCTCCCAAATGTCGTTGTAAACCATCTTCACGAGAATAAACTTCTATCGGATGGGGCTCTGTTTTATATAGCCAATGCCATGGCAGCAACGGGGAAAAATCCCCAGCAGGTGGCAGAAGGTGTAGCAGAGGGGACTATAGATCTAAAACGCTATCCGTCGCTTGATAAAGAGGGGGTGGCCAATACCTTAGAACCCTATATCCTAGAAGGGATAAAGAAAATCGCT…
Porphyromonas endodontalis	Diaminohexanoate pathway	D-lysine 5,6-aminomutase beta subunit, kamE	pend_c_2_349	0	0	1.08675	3.591	0	0	0	0	0	1.76671	0	0	0	0	1.79353	0	ATGGAGGAAAAGGACTTTGACCGCACGCTAGACTTAGCGAAGGTAAAGCCCTATGGAGATACAATGAACGATGGTAAGATACAGTTGAGTTTTACTCTACCTGTACCCATCGGAGCAGAAGCAGAAGAAGCGGCAAAGCTACTACTCAAAGAGATGGGTTTGCAAAACCCCATGGTAGTTTTCTCTAAGGAACTTACCAATGGATTTACCTTCTTCAACTGCTATGGCAACTGTAGTCATACGGTAGACTACTCCAATATTTATGTTCCTAAAGTAGAAACTACTACTTGGGATATGGGCGAAACGGATGATTTTATCCGTACGAATATAGGTCGTCCTATCCGCATTATAGGAGCGAGTACAGGTACCGATGCTCACACTGTGGGGATTGATGCCATT…
Porphyromonas endodontalis	Glutamate dehydrogenase	NAD-specific glutamate dehydrogenase	pend_c_5_852	0	397.871	108.675	73.7537	261.717	0	1.15063	0	0	75.5268	57.6663	101.652	4.52112	3.25627	3.58706	0	ATGCCTATCTTTGTGGGCAGAAACTTCATTATTATTTTGTTTGCTATGAAGACAAATGAGATTCTCGCCCAATTGGAGGCTAAGCACCCGGGCGAAAAAGAATTCCTCCAAGCAGTTAAAGAGGTTCTCCTCTCAATCGAGGATGTGTACAATCAACATCCCGAATTCGAAAAGTATGGCATCATCGAACGTATCGTTGAGCCAGACCGTATTTTCACGTTCCGTGTGCCCTGGACAGACGACGCCGGTAAGGTACATGTAAACATCGGTTACCGCGTACAATTCAACAACGCAATTGGCCCGTACAAGGGTGGTATCCGTTTCCATCACACCGTGAACCTCTCAATCTTGAAGTTCCTCGGTTTTGAGCAGACATTCAAAAACGCTCTTACTACACTT…
Porphyromonas gingivalis	succinyl-CoA pathway	succinate-semialdehyde dehydrogenase	pgin33277_c_1_708	0	350.2	480.342	0	564.657	0	0	6.21018	0	144.428	0	33.4552	0	1.30251	0	0	ATGGAAATCAAAGAAATGGTGAGCCTTGCGCGCAAGGCTCAGAAGGAGTATCAAGCTACCCATAACCAAGAAGCAGTTGACAACATTTGCCGAGCTGCAGCAAAAGTTATTTATGAAAATGCAGCTATTCTGGCTCGCGAAGCAGTAGACGAAACCGGCATGGGCGTTTACGAACACAAAGTGGCCAAGAATCAAGGCAAATCCAAAGGTGTTTGGTACAACCTCCACAATAAAAAATCGGTTGGTATCCTCAATATAGACGAGCGTACCGGTATGATCGAGATCGCAAAGCCTATCGGAGTTGTAGGAGCCGTAACGCCGACGACCAACCCGATCGTTACTCCGATGAGCAATATCATCTTTGCTCTTAAGACTTGCAATGCCATCATTATTGCCCCC…
Porphyromonas gingivalis	succinyl-CoA pathway	NAD-dependent 4-hydroxybutyrate dehydrogenase	pgin33277_c_1_709	0	108.177	64.6614	0	253.089	0	0	18.6305	0	58.743	0	5.14695	0	0.434169	0	0	ATGCAACTTTTCAAACTCAAGAGTGTAACACATCACTTTGACACTTTTGCAGAATTTGCCAAGGAATTCTGTCTTGGAGAACGCGACTTGGTAATTACCAACGAGTTCATCTATGAACCGTATATGAAGGCATGCCAGCTCCCCTGCCATTTTGTTATGCAGGAGAAATATGGGCAAGGCGAGCCTTCTGACGAAATGATGAATAACATCTTGGCAGACATCCGTAATATCCAGTTCGACCGCGTAATCGGTATCGGAGGAGGTACGGTTATTGACATCTCTAAACTTTTCGTTCTGAAAGGATTAAATGATGTACTCGATGCATTCGACCGCAAAATACCTCTTATCAAAGAGAAAGAACTGATCATTGTGCCCACAACATGCGGAACGGGTAGCGAG…
Porphyromonas gingivalis	succinyl-CoA pathway	4-hydroxybutyrate CoA-transferase	pgin33277_c_1_710	0	67.8397	26.6253	0	225.287	0	0	21.7356	0	36.4384	0	2.57348	0	0	0	0	ATGAAAGACGTATTAGCGGAATATGCCTCCCGAATTGTTTCGGCCGAAGAAGCCGTAAAACATATCAAAAATGGAGAACGGGTAGCTTTGTCACATGCTGCCGGAGTTCCTCAGAGTTGTGTTGATGCACTGGTACAACAGGCCGACCTTTTCCAGAATGTCGAAATTTATCACATGCTTTGTCTCGGCGAAGGAAAATATATGGCACCTGAAATGGCCCCTCACTTCCGACACATAACCAATTTTGTAGGTGGTAATTCTCGTAAAGCAGTTGAGGAAAATAGAGCCGACTTCATTCCGGTATTCTTTTATGAAGTGCCATCAATGATTCGCAAAGACATCCTTCACATAGATGTCGCCATCGTTCAGCTTTCAATGCCTGATGAGAATGGTTACTGT…
Porphyromonas gingivalis	succinyl-CoA pathway	NifU-related protein	pgin33277_c_1_711	0	0	4.89036	0	44.0988	0	0	3.10509	0	4.41677	0	7.72043	0	0	0	0	ATGACAGAAGAAATAGTCGAACTCGTACTGCGCGAGCGGATCAGTCCGCTACTGCGCAGTCACGGGGGCGACTTATCTTTATCTCAAATCAAGGATAAGACCGTTTTTGTGCGGTTTTCCGGAGCATGCCGATTCTGTCCGGCAGCACATGAGACAGTAGAAAAAATCGTTCAAGCCATGATACGCGAATACTTCAAAGATGACAACATCGATGTCATTCTTGAAAATAGTGTTAGCGATGATCTGTTAGAACAAGCCAAGAATATTTTGAGAAAACCCAAATAG
Porphyromonas gingivalis	succinyl-CoA pathway	4-hydroxybutyryl-CoA dehydratase	pgin33277_c_1_712	0	95.3423	35.3193	0	262.676	0	0	12.4204	0	62.0556	0	20.5878	0	0	0	0	ATGATGACTAGCGAACAGTACGTAGAAAGTCTTCGGAAACTTAATCTGAAGGTTTACTTCATGGGTGAAAGGATCGAAAACCCTGTAGATCATCCCATGATTCGTCCCTCAATGAATTCAGTAGCTATGACTTATAAGCTTGCTGAGATGGACGAATACAAGCATTTAATGACAGCAACTTCAAACTTGACTGGTAAGCAAGTGAATCGTTTCTGCCATCTACATCAGAGCACAGAGGATCTGAAAGACAAAGTGAAGATGCAGCGTCTCATGGGACAAAAAACAGCTTCATGCTTCCAGCGTTGTGTGGGAATGGATGCATTCAATGCCATCTATTCTACTACTTACGAAATGGATCAAGCTCTGGGTACCACTTATCACAAGCGTTTCATCGAGTAC…
Porphyromonas gingivalis	succinyl-CoA pathway	aldehyde dehydrogenase (succinate semialdehyde dehydrogenase (NADP+))	pgin_c_1_617	0	33.0031	88.5698	0	1150.4	0	0	62.1018	0	82.3728	0	18.0143	0	0.434169	0	0	ATGGAAATCAAAGAAATGGTGAGCCTTGCACGCAAGGCTCAGAAGGAGTATCAAGCTACCCATAACCAAGAAGCAGTTGACAACATTTGCCGAGCTGCAGCAAAAGTTATTTATGAAAATGCAGCTATTCTGGCTCGCGAAGCAGTAGACGAAACCGGCATGGGCGTTTACGAACACAAAGTGGCCAAGAATCAAGGCAAATCCAAAGGTGTTTGGTACAACCTCCACAATAAAAAATCGATTGGTATCCTCAATATAGACGAGCGTACCGGTATGATCGAGATTGCAAAGCCTATCGGAGTTGTAGGAGCCGTAACGCCGACGACCAACCCGATCGTTACTCCGATGAGCAATATCATCTTTGCTCTTAAGACCTGCAATGCCATCATTATTGCCCCC…
Porphyromonas gingivalis	succinyl-CoA pathway	iron-containing alcohol dehydrogenase	pgin_c_1_618	0	82.5078	64.118	0	218.577	0	0	12.4204	0	54.7679	0	18.0143	0	0	0	0	ATGCAACTTTTCAAACTCAAGAGTGTAACACATCACTTTGACACTTTTGCAGAATTTGCCAAGGAATTCTGTCTTGGAGAACGCGACTTGGTAATTACCAACGAGTTCATCTATGAACCGTATATGAAGGCATGCCAGCTCCCCTGCCATTTTGTTATGCAGGAGAAATATGGGCAAGGCGAGCCTTCTGACGAAATGATGAATAACATCTTGGCAGACATCCGTAATATCCAGTTCGACCGCGTAATCGGTATCGGAGGAGGTACGGTTATTGACATCTCTAAACTTTTCGTTCTGAAAGGATTAAATGATGTACTCGATGCATTCGACCGCAAAATACCTCTTATCAAAGAGAAAGAACTGATCATTGTGCCCACAACATGCGGAACGGGTAGCGAG…
Porphyromonas gingivalis	succinyl-CoA pathway	4-hydroxybutyrate coenzyme A transferase	pgin_c_1_619	0	99.0094	55.9674	0	313.485	0	0	12.4204	0	53.4429	0	30.8817	0	0.434169	0	0	ATGAAAGACGTATTAGCGGAATATGCCTCCCGAATTGTTTCGGCCGAAGAAGCCGTAAAACATATCAAAAATGGAGAACGGGTAGCTTTGTCACATGCTGCCGGAGTTCCTCAGAGTTGTGTTGATGCACTGGTACAACAGGCCGACCTTTTCCAGAATGTCGAAATTTATCACATGCTTTGTCTCGGCGAAGGAAAATATATGGCACCTGAAATGGCCCCTCACTTCCGACACATAACCAATTTTGTAGGTGGTAATTCTCGTAAAGCAGTTGAGGAAAATAGAGCCGACTTCATTCCGGTATTCTTTTATGAAGTGCCATCAATGATTCGCAAAGACATCCTTCACATAGATGTCGCCATCGTTCAGCTTTCAATGCCTGATGAGAATGGTTACTGT…
Porphyromonas gingivalis	succinyl-CoA pathway	possible NifU-like protein	pgin_c_1_620	0	1.83351	3.80361	0	34.5121	0	0	3.10509	0	3.09174	0	5.14695	0	0	0	0	ATGACAGAAGAAATAGTCGAACTCGTACTGCGCGAGCGGATCAGTCCGCTACTGCGCAGTCACGGGGGCGACTTATCTTTATCTCAAATCAAGGATAAGACCGTTTTTGTGCGGTTTTCCGGAGCATGCCGATTCTGTCCGGCAGCACATGAGACAGTAGAAAAAATCGTTCAAGCCATGATACGCGAATACTTCAAAGATGACAACATCGATGTCATTCTTGAAAATAGTGTTAGCGATGATCTGTTAGAACAAGCCAAGAATATTTTGAGAAAACCCAAATAG
Porphyromonas gingivalis	succinyl-CoA pathway	4-hydroxyphenylacetate-3-hydroxylase	pgin_c_1_621	0	249.357	109.761	0	789.944	0	0	26.3933	0	128.749	0	51.4695	4.52112	0	0	0	ATGGGTGAAAGGATCGAAAACCCTGTAGATCATCCCATGATTCGTCCCTCAATGAATTCAGTAGCTATGACTTATAAGCTTGCAGAGATGGACGAATACAAGCATTTAATGACAGCAACTTCAAACTTGACTGGTAAGCAAGTGAATCGTTTCTGCCATCTACATCAGAGCACAGAGGATCTGAAAGACAAAGTGAAGATGCAGCGTCTCATGGGACAAAAAACAGCTTCATGCTTCCAGCGTTGTGTGGGAATGGATGCATTCAATGCCATCTATTCTACTACTTACGAAATGGATCAAGCTCTGGGTACCACTTATCACAAGCGTTTCATCGAGTACATGAAATATGTACAAGACAACGACTTGGTCGTAGATGGAGCCATGACAGACCCCAAAGGG…
Porphyromonas gingivalis	Diaminohexanoate pathway	3-aminobutyryl-CoA ammonia-lyase	pgin33277_c_1_1150	0	6.41727	1.63012	0	7.66936	0	0	3.10509	0	4.63761	0	3.86021	0	0	0	0	ATGATCCGTCTTCGGATGAGTGCGCATGATGCTCATTACGGAGGTAACTTAGTAGATGGGGCTCGCATGCTCCAACTCTTCGGAGACGTTGCCACAGAACTCCTTATCATGCAAGATGGTGATGAAGGCCTCTTCTGTGCTTATGACAATGTGGAATTTTTGGCTCCGGTATTTGCCGGAGATTATATAGAGGCTGTAGGCGAAATCACTCATGTGGGAAATACCAGTCGAAAGATGAAATTCGAAGCTCGTAAGGTGATTCGTCCTCGTACGGATATTTCGGAGTCGGCAGCCGATGTGCTTGACGAACCTATTGTTGTTTGCCGTGCTACCGGCACTTGTGTGGTACCGGCTAATTGCCAGCGCAACAAATAA
Porphyromonas gingivalis	Diaminohexanoate pathway	3-keto-5-aminohexanoate cleavage enzyme	pgin33277_c_1_1151	0	19.2518	5.43373	0	21.0907	0	0	0	0	10.1586	0	3.86021	0	0	0	1.89778	ATGGAAAAATTGATCATTACGGCAGCCATCTGCGGTGCAGAGGTTCTGAAAGAGCATAATCCGGCCGTTCCCTACACGGTAGAAGAGTGTGTACGTGAAGCCAAATCGGCCTATGATGCAGGTGCCAGCATCATTCATCTCCATGTGAGATACGATGATGGTACCCCTACTCAAGATAAAAATCGCTTCAAAGAAGTCATGGAAGCCATCAAGGCGGTATGTCCCGATGTAATCATCCAGCCTTCGACAGGAGGTGCTGTGGGCATGACGAATGATGAACGTCTGCAACCGACAGAGCTTTTTCCCGAAATGGCTACTTTGGATTGTGGCACCCTTAACTTCGGCGGTGATGAAGTGTTCACCAATACGGAAAACACGATCAAATATTTCGGGGAGAAA…
Porphyromonas gingivalis	Diaminohexanoate pathway	L-erythro-3,5-diaminohexanoate dehydrogenase	pgin33277_c_1_1152	0	31.1696	11.6825	0	280.89	0	0	18.6305	0	39.5301	0	15.4409	0	0.434169	0	0	ATGCAAAAGAAAGGAAACAAATACGGTACACACCGTGTTTTAGCCCCTCAAGGCGTTCTACCCCAGCCCGCTGAAAAAGTGGACAACAACATGGATGAAATCTACGACAATGAGATTCTTATCGATGTTAAGACTTTGAATATAGACTCTGCAAGTTTCACGCAGATCCATGAACAAGCCGGTGGAGATAAGGCTAAAATCGCCGAAATCATGCTTGGCATTGTAGCCAAACAAGGAAAGCATCGTAACCCTGTTACAGGCTCAGGCGGGATGCTTCTCGGCGTAGTTGAAAAGATCGGCGATGCTCTCAAAGACAAAATCGACTTGAAAGTAGGCGATAAAATTGCCACGCTCGTGTCGCTTTCTCTAACGCCACTCCGCATCGACAAAATCAAGGAA…
Porphyromonas gingivalis	Diaminohexanoate pathway	L-lysine 2,3-aminomutase, kamA	pgin33277_c_1_1153	0	33.0031	6.24879	0	199.403	0	0	12.4204	0	29.5924	0	15.4409	0	0	0	0	ATGGCAGAAAGTCGTAGAAAGTATTATTTCCCTGATGTCACCGATGAGCAATGGAACGACTGGCATTGGCAGGTCCTCAATCGAATTGAGACGCTCGACCAGCTGAAAAAGTACGTTACACTCACCGCTGAAGAAGAAGAGGGAGTAAAAGAATCGCTCAAAGTACTCCGAATGGCTATCACACCTTATTATTTGAGTTTGATAGACCCCGAGAATCCTAATTGTCCGATTCGTAAACAAGCCATTCCTACTCATCAGGAACTGGTACGTGCTCCTGAAGATCAGGTAGACCCACTTAGTGAAGATGAAGATTCGCCCGTACCCGGACTGACTCATCGCTATCCGGATCGTGTATTGTTCCTTATCACGGACAAATGCTCGATGTACTGTCGTCATTGT…
Porphyromonas gingivalis	Diaminohexanoate pathway	D-lysine 5,6-aminomutase alpha subunit, kamD	pgin33277_c_1_1156	0	44.0042	3.80361	0	98.743	0	0	3.10509	0	13.2503	0	2.57348	0	0	0	0	ATGCAAAAAAGTAAAGTCGGAATTGATTTCTCCAAGGTAGAATATGCCAGAAGCATTGCCGGAGAAATAGCCGGTAACGTACAGACATTCGTCGAACAATACACGACTGTAGCCGTGGAACGCACCCTCTGTCGCCTAATCGGGATTGATGGAGTGGATGGCAATGCTGTTCCACTACCCAATGTATTGGTCGACCATCTGAAAGATCGGAATGTTTTGGGGCATGGTGCTCTGTTCTTTTTAGCAAATGGAATAGTTGCTACGGGAAAATCTCCTCAAGAAATTGCTGAAAGTGTGGCTGTCGGCGAAGTGGATCTTACCTCTTACCCCTTCTGTTCTGCCAATGTCATTGCAGATACATTGGCACCGCTCATAACAGGAGGGATGCAAAAAATAGCT…
Porphyromonas gingivalis	Diaminohexanoate pathway	D-lysine 5,6-aminomutase beta subunit, kamE	pgin33277_c_1_1157	0	11.001	0.543373	0	108.33	0	0	3.10509	0	21.863	0	10.2939	0	0	0	0	ATGAGCGGTGGACTATATTCGACAGAAGGAAGAGATTTCGATCAGACATTAGATCTGTCGCGCATCAAGCCCTATGGCGACACGATGAATGACGGTAAGGTGCAGCTTAGTTTTACCTTACCTGTTCCGGCCGGAGATGAAGCCATCGAAGCAGCTAAGCAGCTCATCAAAAAAATGGGGATGCAGAATCCTCAAGTAGTATTCTTCCGCGAACTGACAGAAGGTTTTACTTTTTTCAACTGTTATGGCAGCTGCGAACATACGGTAGACTATAGCTCTATCTATGTGCCGAAGGTAGAATCTACTAAATGGGATATGGCTGAAACGGATGACTTTATCCGTGAGAATATCGGCCGAAAGATAGTAGTGGTTGGAGCCAGTACAGGCACTGATGCCCAT…
Porphyromonas gingivalis	Diaminohexanoate pathway	3-aminobutyryl-CoA ammonia-lyase	pgin_c_1_969	0	7.33403	2.17349	0	8.62803	0	0	0	0	0.883354	0	0	0	0	0	0	ATGAGTGCGCATGATGCTCATTACGGAGGTAACTTAGTAGATGGGGCTCGCATGCTCCAACTCTTCGGAGACGTTGCCACAGAACTCCTTATCATGCAAGATGGTGATGAAGGCCTCTTCTGTGCTTATGACAATGTGGAATTTTTGGCTCCGGTATTTGCCGGAGATTATATAGAGGCTGTAGGCGAAATCACTCATGTGGGAAATACCAGTCGAAAGATGAAATTCGAAGCTCGTAAGGTGATTCGTCCTCGTACGGATATTTCGGAGTCGGCAGCCGATGTGCTTGACGAACCTATTGTTGTTTGCCGTGCTACCGGCACTTGTGTGGTACCGGCTAATTGCCAGCGCAACAAATAA
Porphyromonas gingivalis	Diaminohexanoate pathway	3-keto-5-aminohexanoate cleavage enzyme	pgin_c_1_970	0	18.3351	4.0753	0	39.3055	0	0	0	0	10.8211	0	5.14695	0	0	0	0	ATGGAAAAAATGATCATTACGGCAGCCATCTGCGGTGCAGAGGTTCTGAAAGAGCATAATCCGGCCGTTCCCTACACGGTAGAAGAGTGTGTACGTGAAGCCAAATCGGCCTATGATGCAGGTGCCAGCATCATTCATCTCCATGTGAGATACGATGATGGTACCCCTACTCAAGATAGAAATCGCTTCAAAGAAGTCATGGAAGCCATCAAGGCGGTATGTCCCGATGTAATCATCCAGCCTTCGACAGGAGGTGCTGTGGGCATGACGAATGATGAACGTCTGCAACCGACAGAGCTTTTTCCCGAAATGGCTACTTTGGATTGTGGCACCCTTAACTTCGGCGGTGATGAAGTGTTCACCAATACGGAAAACACGATCAAATATTTCGGGGAGAAA…
Porphyromonas gingivalis	Diaminohexanoate pathway	L-erythro-3,5-diaminohexanoate dehydrogenase	pgin_c_1_971	0	36.6701	21.4632	0	321.154	0	0	24.8407	0	37.1009	0	18.0143	0	0.434169	0	0	ATGCAAAAGAAAGGAAACAAATACGGCACACACCGTGTTTTAGCCCCTCAGGGCGTTCTACCCCAGCCCGCTGAAAAAGTGGACAACAACATGGATGAAATCTACGACAATGAGATTCTTATCGATGTTAAGACTTTGAATATAGACTCTGCAAGTTTCACGCAGATCCATGAACAAGCCGGTGGAGATAAGGCTAAAATCGCCGAAATCATGCTTGGCATTGTAGCCAAACAAGGAAAGCATCGTAACCCTGTTACAGGCTCAGGCGGGATGCTTCTCGGCGTAGTTGAAAAGATCGGCGATGCTCTCAAAGACAAAATCGACTTGAAAGTAGGCGATAAAATTGCCACGCTCGTGTCGCTTTCTCTAACGCCACTCCGCATCGACAAAATCAAGGAA…
Porphyromonas gingivalis	Diaminohexanoate pathway	L-lysine 2,3-aminomutase, kamA	pgin_c_1_972	0	7.33403	3.80361	0	87.239	0	0	6.21018	0	15.9004	0	2.57348	0	0	0	1.89778	ATGGCAGAAAGTCGTAGAAAGTATTATTTCCCTGATGTCACCGATGAGCAATGGAACGACTGGCATTGGCAGGTCCTCAATCGAATTGAGACGCTCGACCAGCTGAAAAAGTACGTTACACTCACCGCTGAAGAAGAAGAGGGAGTAAAAGAATCGCTCAAAGTACTCCGAATGGCTATCACACCTTATTATTTGAGTTTGATAGACCCCGAGAATCCTAATTGTCCGATTCGTAAACAAGCCATTCCTACTCATCAGGAACTGGTACGTGCTCCTGAAGATCAGGTAGACCCACTTAGTGAAGATGAAGATTCGCCCGTACCCGGACTGACTCATCGTTATCCGGATCGTGTATTGTTCCTTATCACGGACAAATGTTCGATGTACTGTCGTCATTGT…
Porphyromonas gingivalis	Diaminohexanoate pathway	D-lysine 5,6-aminomutase alpha subunit, kamD	pgin_c_1_975	0	11.001	6.24879	0	171.602	0	0	17.078	0	40.1926	0	6.43369	4.52112	0	0	0	ATGCAAAAAAGTAAAGTCGGAATTGATTTCTCCAAGGTAGAATATGCCAGAAGCATTGCCGGAGAAATAGCCGGTAACGTACAGACATTCGTCGAACAATACACGACTGTAGCCGTGGAACGCACCCTCTGTCGCCTAATCGGGATTGATGGAGTGGATGGCAATGCTGTTCCACTGCCCAATGTATTGGTCGACCATCTGAAAGACCGGAATGTTTTGGGGCATGGTGCTCTGTTCTTTTTAGCAAATGGAATAGTTGCTACGGGAAAATCTCCTCAAGAAATTGCTGAAAGTGTGGCTGTCGGCGAAGTAGATCTTACCTCTTACCCCTTCTGTTCTGCCAATGTCATTGCAGATACATTGGCACCGCTCATAACAGGAGGGATGCAAAAAATAGCT…
Porphyromonas gingivalis	Diaminohexanoate pathway	D-lysine 5,6-aminomutase beta subunit, kamE	pgin_c_1_976	0	1.83351	1.35843	0	27.8014	0	0	0	0	3.09174	0	2.57348	0	0	0	0	ATGAGCGGTGGACTATATTCGACAGAAGGAAGAGATTTCGATCAGACATTAGATCTGTCGCGCATCAAGCCCTATGGCGACACGATGAACGACGGTAAGGTGCAGCTTAGTTTTACCTTACCTGTTCCGGCCGGAGATGAAGCCATCGAAGCAGCCAAGCAGCTCATCAAGAAAATGGGGATGCAGAATCCTCAAGTAGTGTTCTTCCGCGAACTGACAGAAGGTTTTACTTTTTTCAACTGTTATGGCAGCTGCGAACATACGGTAGACTATAGCTCTATCTATGTGCCGAAGGTAGAATCTACTAAATGGGATATGGCTGAAACGGATGACTTTATCCGTGAGAATATCGGCCGAAAGATAGTAGTGGTTGGAGCCAGTACTGGCACTGATGCTCAT…
Porphyromonas gingivalis	Glutamate dehydrogenase	NAD-specific glutamate dehydrogenase	pgin33277_c_1_1347	0	148.514	55.4241	0	1386.24	0	0	80.7323	0	189.259	0	36.0287	0	0	0	0	ATGCTGGAGGCTAAGCACCCCGGCGAAAGCGAATTCCTCCAAGCAGTGAAGGAAGTTCTTCTCTCTGTAGAAGAAGTGTACAACCAACATCCCGAGTTCGAAAAGAACGGTATCATCGAGCGTATCGTAGAGCCGGATCGTGTATTCACATTCCGTGTACCCTGGGTAGATGACCAAGGTAAGGTACAGGTAAACATCGGCTACCGCGTTCAGTTCAACAATGCCATCGGTCCGTACAAGGGCGGTATCCGTTTCCATCCTTCAGTGAACCTCTCTATCCTGAAGTTCCTCGGTTTCGAACAGATGTTCAAGAATGCACTCACTACTCTCCCCATGGGTGGTGGTAAAGGTGGTGCCGACTTCTCTCCCAAGGGTAAGAGCGAAGCCGAAATCATGCGT…
Porphyromonas gingivalis	Glutamate dehydrogenase	NAD-specific glutamate dehydrogenase	pgin_c_1_1127	0	185.184	73.8988	0.552462	1529.08	0	1.15063	77.6272	0	298.574	0	33.4552	4.52112	0.868339	0	0	ATGAAGACCCAAGAAATTATGACAATGCTGGAGGCTAAGCACCCCGGCGAAAGCGAATTCCTCCAAGCAGTGAAGGAAGTTCTTCTCTCTGTAGAAGAAGTGTACAACCAACATCCCGAGTTCGAAAAGAACGGTATCATCGAGCGTATCGTAGAGCCGGATCGTGTATTCACATTCCGTGTACCCTGGGTAGATGACCAAGGTAAGGTACAGGTAAACATCGGCTACCGCGTTCAGTTCAACAATGCCATCGGTCCGTACAAGGGCGGTATCCGTTTCCATCCTTCAGTGAACCTCTCTATCCTGAAGTTCCTCGGTTTCGAACAGATGTTCAAGAATGCACTCACTACTCTCCCCATGGGTGGTGGTAAAGGTGGTGCCGACTTCTCTCCCAAGGGT…
Tannerella forsythia	succinyl-CoA pathway	4-hydroxybutyryl dehydratase	bfor_c_1_1369	0	295.195	155.676	37.2912	72.8589	0	2.30125	26.3933	2.63135	57.6388	0	2.57348	0	0	7.17412	0	ATGAAGACAAGAGAAGAGTACGTGGAAAGCCTCAGGAAGCTGAACCTGAAGGTGTATTTTATGGGTGAACGGATTCATAATCCAGTCGATCATCCGGTAATCAGGCCGTCGCTCAACTCCATCGCCATGACGTATGAATTGGCCGAAATGGAGGAGTACAAGGATATCATGACGGCGACATCGAACCTGACCGGTAAAACGGTCAACCGGTTCTGCCATCTGCATCAAAGCCCCGAAGACTTGAAGAAGAAAGTGAAAATGCAACGCCTGCTCGGACAGAAGACTGCAAGTTGTTTCCAGCGATGCGTCGGAATGGATGCCTTCAATGCCATCTATTCAACGACCTACGAAATGGATCAAGCCCTTGGCACAGAATACCACAAACGCTTTGTGGAATAC…
Tannerella forsythia	succinyl-CoA pathway	NifU-related protein	bfor_c_1_1370	0	16.5016	4.89036	3.86723	17.2561	0	0	3.10509	0	3.97509	0	0	0	0	3.58706	0	GTGAAGGAAACGGAACGATTCATCGAGAAAGAGGCCGTCACTGCCGTGCTGCGCGAAAAGGTCAGCCCTCTCCTGCGCAGTCACGGTGGAGACTTGACACTGACGGGAATCTCCCGGTCGGTCGTCAGAGTGTCTTTCACCGGAGCATGCCGATATTGTCCTTCGGCCTGCGAAACGCTCGAGCACGTCGTGCAGAAAATCCTTCGCGAAGCGCTGAGCGACGAAACGATCCGCGTGGAAACCGACTATGGCGTCAGTCAGGCACTGCTCGATGAAGCAAAACGGATCCTTCGAAAAACCCATGAATCGAATTTATAA
Tannerella forsythia	succinyl-CoA pathway	4-hydroxybutyrate coenzyme A transferase	bfor_c_1_1371	0	130.179	36.406	23.7559	115.999	0	1.15063	20.1831	0	33.7883	0	7.72043	0	0.434169	10.7612	0	ATGGAATGGAAAACAACCTATCGTAACAAAATTGTCTCGGCTGACGAAGCCGTCAGACAGATTCGCAACAATGAGCTGGTATCATTGGGTCATGCCGCCGGAGTGCCGCAGATGTGTGTCGATGCCTTGGTACGAAACTCTACGTATTTCAAAAACGTCGGCATTTATCACATGTTAGTTCTGGGCGAAGCAAAATATACGGAACCAGGGATGGAAGAGGCTTTCCGCCATGTCGCGAGTTTTATTGGGGCGAATACGCGTTCGGCGATCAAAGAGAAGCGGGTCGATTTTCTTCCGGCTTTCCTTTCCGAAGTGCCCCGCATGATTCGTGAGCGACTCATCCCCGTCGATGTCGCCATCGTACAGCTCTCCCCCCCTGACGAGGACGGGAATTGCAGC…
Tannerella forsythia	succinyl-CoA pathway	NAD-dependent 4-hydroxybutyrate dehydrogenase	bfor_c_1_1372	0	113.677	66.5632	22.3747	23.9667	0	0.575313	12.4204	0	24.2922	0	0	0	0	10.7612	0	ATGCAACTATTCAAATTAAAAACAACGATTCACCGGTTCGAATCATTCGGTGATTTTGCGAAAACATTTGCTCTCGGCGAGAATGACCTTGTTATTACCAACGAGTTTCTGTATGAGCCTTACATGAAATCGTGCGCCCTTCCCTGCCGCTTTATCATGCAGGAGAAGTACGGCTTGGGAGAACCGTCGGACGAAATGATGAACAGCATGCTGAATGATGTGGCGAACCTGCGCTATACACGTGTCATTGCCATTGGCGGAGGAACGGTGATCGACATCTCGAAGCTTTTCGTACTGCAAGGACTCAAGAATGTATCGGAGGCGTTCGACCGTAAGATACCGCTTATCAAAGAGAAACAGTTGGTCATCGTTCCGACTACTTGCGGAACAGGCAGCGAA…
Tannerella forsythia	succinyl-CoA pathway	succinate-semialdehyde dehydrogenase (NADP+)	bfor_c_1_1373	0.842423	239.273	127.693	39.7773	115.999	0	5.17781	20.1831	6.57838	43.0635	0	5.14695	0	0.434169	5.38059	5.69333	ATGGAAATTAAAGAAATGATCGCCCGAGCTCGCGCGGCACAGAAGGAGTATCAGGAAAGATTTAATCAGGACACGGTCGACGAAGTCGTAAAAGCAGCGACCAAAGTCGTATATGATCGTGCCGAATTATTGGCGCAGATGGCCATCGACGAGACGCAGATGGGGGTGTACGAACACAAGGTCGCCAAAAACAGAAATAAGGCGAAAGGCGTATGGAGTAACCTGCAAGGTAAAAAATCGATGGGAGTGATGGATATCGATGACAAAACAGGACTGATTAAAATAGCCAAGCCCGTAGGAGTCGTTGCGGCCATCACACCGATGACAAACCCGATTGTGACCCCGATGGCTAATATCGCTTTCGCGTTGAAGACGAAGAATGCCATCATCGTAGCACCG…
Tannerella forsythia	Glutamate dehydrogenase	Glutamate dehydrogenase	bfor_c_1_1032	0	196.185	95.6337	14.6402	53.6855	0	2.30125	20.1831	5.26271	33.7883	0	0	9.04225	0	21.5223	0	ATGAAGACCGAAGAAATCTTATTATCATTGGAAGCCAAGCATCCCGGAGAGAAGGAATACTTGCAGGCTGTCAAAGAAGTGCTTATCTCAATTGAAGATGTTTACAACGAACATCCGGAATTTGAAAAAGCAAAAATCATCGAACGGTTAGTGGAACCCGACCGTATTTTTACATTCCGTGTGCCCTGGGTCGACGATCAGGGCGAAGTACATGTCAACCTCGGTTACCGCGTACAGTTTAACAATGCAATTGGCCCGTATAAAGGTGGGCTGCGTTTCCATCCGTCGGTAAACCTCTCGATCCTGAAATTCCTCGGCTTCGAGCAAACCTTCAAAAATGCATTGACCACCCTTCCTATGGGGGGCGGAAAAGGCGGGGCGGATTTTGCTTTCCGCGGA…
