# Supplementary material for: Functional biomarkers for chronic periodontitis and insights into the roles of Prevotella nigrescens and Fusobacterium nucleatum; a metatranscriptome analysis
Source: NPJ Biofilms Microbiomes. 2015 Sep 23;1:15017–. doi: 10.1038/npjbiofilms.2015.17 (PMC5515211; doi:10.1038/npjbiofilms.2015.17)
Supplement: Supplementary Table S1 [file npjbiofilms201517-s11.xls]

## Sheet: Sheet1
	Value for individuals with indicated oral status
Characteristic	Healthy (n = 10)	Periodontitis (n = 9)
Mean age ± SD (yr)	52.4 ± 12.3	56.9 ± 11.8
No. who were female (%)	60	66.7
PPPDa (mm)	2 - 3	4 - 10
Mean no. of teeth sampled ± SD	2.4 ± 0.5	2.4 ± 0.9
Diagnosisb	Periodontally healthy	Chronic periodontitis
a PPPD, periodontal pocket probing depth.
b Based on criteria defined in Ainamo J, Barmes D, Beagrie G, Cutress T, Martin J, Sardo-Infirri J
(1982) Development of the World Health Organization (WHO) community periodontal index
of treatment needs (CPITN). Int Dent J 32: 281-291.
