# Supplementary material for: Functional biomarkers for chronic periodontitis and insights into the roles of Prevotella nigrescens and Fusobacterium nucleatum; a metatranscriptome analysis
Source: NPJ Biofilms Microbiomes. 2015 Sep 23;1:15017–. doi: 10.1038/npjbiofilms.2015.17 (PMC5515211; doi:10.1038/npjbiofilms.2015.17)
Supplement: Supplementary Table S2 [file npjbiofilms201517-s12.xls]

## Sheet: Table S1
Subject ID	Gender	Age (yr)	Diagnosis	Sampled Teeth	PPPD (mm)
1	M	63	Periodontitis	15	4
2	F	41	Periodontitis	13, 35, 36	5
3	F	54	Periodontitis	14, 15	5
4	F	70	Periodontitis	17, 43	8 - 10
5	F	70	Periodontitis	26, 27	6 - 7
6	M	46	Periodontitis	22, 43, 48	5
7	M	49	Healthy	24, 32	3
8	F	62	Periodontitis	14, 46	5
9	M	55	Healthy	24, 34	2 - 3
10	F	32	Healthy	14, 44	2 - 3
11	M	65	Periodontitis	27, 33, 37	4 - 5
12	F	53	Healthy	13, 33	2 - 3
13	F	41	Periodontitis	11, 17, 43, 46	6 - 7
14	F	42	Healthy	15, 35	3
15	F	44	Healthy	43, 46	3
16	M	70	Healthy	24, 25, 33	3
17	F	46	Healthy	11, 14, 44	2 - 3
18	F	67	Healthy	15, 45, 46	2 - 3
19	M	66	Healthy	11, 44, 46	2 - 3
