# Supplementary material for: Functional biomarkers for chronic periodontitis and insights into the roles of Prevotella nigrescens and Fusobacterium nucleatum; a metatranscriptome analysis
Source: NPJ Biofilms Microbiomes. 2015 Sep 23;1:15017–. doi: 10.1038/npjbiofilms.2015.17 (PMC5515211; doi:10.1038/npjbiofilms.2015.17)
Supplement: Supplementary Table S3 [file npjbiofilms201517-s13.xls]

## Sheet: HOMD
sample number	raw reads	quality filtered reads	% human total RNA (BWA vs human genome)	% non-human total RNA (BWA vs human genome)	quality filtered reads	% eukaryotic ribosomal RNA (SortMeRNA)	% bacterial and archeal ribosomal RNA (SortMeRNA)	% chimeras	% putative mRNA (i.e., non-ribosomal non-chimeras)	putative mRNA reads	% HOMD mapped reads of putative mRNA	HOMD mapped reads
1	43204512	41543514	0.0941565	0.905843	41543514	0.100811	0.756504	0.00462996	0.138055	5735297	0.413946	2374103
2	48688824	45767248	0.244367	0.755633	45767248	0.224458	0.582725	0.00735657	0.18546	8488003	0.128512	1090806
5	53573094	46118284	0.115009	0.884991	46118284	0.147815	0.667773	0.0151378	0.169274	7806634	0.471485	3680711
7	42144978	40114122	0.193921	0.806079	40114122	0.199846	0.591113	0.02646	0.182581	7324072	0.494282	3620159
8	49928560	47520500	0.137996	0.862004	47520500	0.191402	0.673467	0.0268195	0.108312	5147030	0.202663	1043112
9	36012992	29807022	0.163002	0.836998	29807022	0.140118	0.241517	0.162247	0.456117	1.35955e+07	0.0154034	209417
10	33657958	28271364	0.209649	0.790351	28271364	0.18214	0.563274	0.106513	0.148073	4186235	0.415214	1738185
11	41513494	38911546	0.0502372	0.949763	38911546	0.0583123	0.799272	0.0398055	0.10261	3.99273e+06	0.161319	644104
12	23507366	22584520	0.118265	0.881735	22584520	0.123009	0.674209	0.0175151	0.185267	4184158	0.363306	1520130
13	50128066	48423652	0.084743	0.915257	48423652	0.152871	0.593333	0.0334369	0.220359	10670590	0.424362	4528196
14	36933592	33005790	0.462925	0.537075	33005790	0.494107	0.336973	0.071538	0.0973816	3214157	0.0755333	242776
15	38912688	35900928	0.585891	0.414109	35900928	0.570529	0.205803	0.0443017	0.179366	6439406	0.120688	777159
16	44867436	41362044	0.164313	0.835687	41362044	0.187305	0.60542	0.0625103	0.144764	5987745	0.0738789	442368
17	45552742	43814882	0.134411	0.865589	43814882	0.123206	0.669987	0.0100676	0.196739	8620112	0.534389	4606497
18	39079358	37112024	0.123737	0.876263	37112024	0.137073	0.732762	0.0305762	0.0995892	3695959	0.150857	557560
19	38465316	36107018	0.105075	0.894925	36107018	0.114215	0.709834	0.0413602	0.134591	4859690	0.216858	1053865
Total	666170976	616364458	1.11636e+08	5.04728e+08	616364458	119313098	3.68524e+08	24580487	1.03947e+08	103947316	28129148	28129148
Mean / % of total	41635686	3.85228e+07	0.18112	0.81888	3.85228e+07	0.193576	0.597899	0.0398798	0.168646	6.49671e+06	0.27061	1.75807e+06

## Sheet: MG-RAST
sample number	raw reads	raw reads after joining	quality filtered reads	% eukaryotic RNA	% non eukaryotic RNA	quality filtered reads	% ribosomal RNA	% non-ribosomal RNA	quality filtered reads	% Artificial Duplicate Reads (ADRs)	% with predicted ORFs	% of non-ADRs, non-ORFs	reads with predicted ORFs	% with GenBank annotation	reads with GenBank annotation	reads with predicted ORFs	% with COG annotation	reads with COG annotation
1	43204512	33404491	31829893	0.149512	0.850488	31829893	0.870488	0.129512	31829893	0.821623	0.137423	0.0409544	4374149	0.303707	1328461	4374149	0.073305	320647
2	48688824	32199751	30198915	0.332611	0.667389	30198915	0.83687	0.16313	30198915	0.846606	0.0940651	0.0593288	2840665	0.338165	960614	2840665	0.118175	335697
5	53573094	37965378	33780022	0.126542	0.873458	33780022	0.827366	0.172634	33780022	0.887496	0.0863257	0.026178	2916083	0.341658	996303	2916083	0.106912	311763
7	42144978	32145748	30561141	0.317851	0.682149	30561141	0.828821	0.171179	30561141	0.727444	0.20779	0.0647662	6350294	0.46994	2984257	6350294	0.11475	728696
8	49928560	39584444	37634787	0.292035	0.707965	37634787	0.889339	0.110661	37634787	0.804111	0.144999	0.0508901	5457013	0.304249	1660290	5457013	0.0714627	389973
9	36012992	30350174	28395850	0.410029	0.589971	28395850	0.523464	0.476536	28395850	0.659642	0.287647	0.0527109	8167984	0.29579	2416009	8167984	0.0644628	526531
10	33657958	26780862	24929314	0.291701	0.708299	24929314	0.790126	0.209874	24929314	0.803764	0.13986	0.056376	3486612	0.421622	1470032	3486612	0.0860015	299854
11	41513494	34297887	32489177	0.116657	0.883343	32489177	0.867685	0.132315	32489177	0.782526	0.169571	0.0479032	5509231	0.329188	1813574	5509231	0.0632998	348733
12	23507366	16139508	15368940	0.205571	0.794429	15368940	0.833261	0.166739	15368940	0.748668	0.179641	0.0716908	2760898	0.405908	1120670	2760898	0.0881217	243295
13	50128066	39876938	38075463	0.212276	0.787724	38075463	0.812815	0.187185	38075463	0.698068	0.239741	0.0621915	9128244	0.476094	4345898	9128244	0.11962	1091921
14	36933592	29452846	27829195	0.73093	0.26907	27829195	0.859459	0.140541	27829195	0.841063	0.108723	0.0502147	3025663	0.365314	1105317	3025663	0.0689829	208719
15	38912688	29758383	28065094	0.629044	0.370956	28065094	0.821282	0.178718	28065094	0.82083	0.117155	0.0620147	3287968	0.466752	1534667	3287968	0.10293	338430
16	44867436	37063803	35220996	0.324876	0.675124	35220996	0.814557	0.185443	35220996	0.750815	0.194891	0.0542934	6864271	0.338253	2321863	6864271	0.0615162	422264
17	45552742	32458364	30897681	0.184318	0.815682	30897681	0.826145	0.173855	30897681	0.728801	0.206163	0.0650364	6369950	0.505097	3217444	6369950	0.125701	800710
18	39079358	31198175	29704353	0.295003	0.704997	29704353	0.88231	0.11769	29704353	0.782434	0.168687	0.0488791	5010727	0.368561	1846758	5010727	0.070947	355496
19	38465316	31581492	29885607	0.227984	0.772016	29885607	0.841744	0.158256	29885607	0.752485	0.194454	0.0530614	5811373	0.43585	2532888	5811373	0.0762543	443142
Total	666170976	514258244	484866428	144438713	340427715	484866428	398782241	86084187	484866428	377605581	81361125	2.58997e+07	81361125	31655045	31655045	81361125	7165871	7165871
Mean / % of total	41635686	3.21411e+07	3.03042e+07	0.297894	0.702106	3.03042e+07	0.822458	0.177542	3.03042e+07	0.778783	0.167801	0.0534162	5.08507e+06	0.389068	1.97844e+06	5.08507e+06	0.0880749	447867
