# Supplementary material for: Functional biomarkers for chronic periodontitis and insights into the roles of Prevotella nigrescens and Fusobacterium nucleatum; a metatranscriptome analysis
Source: NPJ Biofilms Microbiomes. 2015 Sep 23;1:15017–. doi: 10.1038/npjbiofilms.2015.17 (PMC5515211; doi:10.1038/npjbiofilms.2015.17)
Supplement: Supplementary Table S4 [file npjbiofilms201517-s14.xls]

## Sheet: Sheet1
GENE	logFC	logCPM	p VALUE	GENE PRODUCT	Sequence
pnig_c_8_1174	11.6753	10.5922	2.36753e-06	hypothetical protein	ATGAAAATACGATCAACATTCAAGGCACGCATGCTCTGTATGGTCGCCCTGCTGGGTACGATCATGGCGCTGACCTCCTGCTCAAGTGAGGAGATCGCTCAGGATGACAGCGGCAAAACGCCCAAGACCGACAAGAACTTCGCCACCTTCTCATCCGTAGCTCCGAACACCCGCACCACCATGAGCCCCACTGGTGTGTTCAAGTGGGAGGCAGGCGACAAGATTTGGGTGAAGGACGACAAAGGCGAATGGCAGGTAAGTGAAAACACTCCCACGAGCGAAACTGCCACGTTCGATTTCATAGTGCCCGGCAAGTTCTCCGCCAGCAAAAATTACACCGTTTACTATGTTGGCGGTAGTAGCGGCGGTCAAGATATGGTACACATCCAGAGATTCCAG…
pnig_c_6_998	10.1778	9.0611	9.04851e-09	D,D-heptose 1,7-bisphosphate phosphatase	TTGGAAAGTAAGCGTATGAAAGTCGTAATAATGGCAGGAGGCAAGGGAACGCGTATCGCTTCTGTGAGAGCTGATGTGCCAAAACCTCTAATAGAAGTTTGTAATAAACCCATATTGCAATGGCAAATTGAGAATCTTAAGGATAGTGGATTGACAGATATTACCCTTGTTATTGGTTATCTTGGAGAAAAAATAAAAGAATTCTTCGGTGATGGCAAAAAGTTTGGTGTAAACATTAGTTATTTCACGGAAAACCACCCTTTAGGAACAGCTGGTGCTTTATTTAAGATGAATCTCAATGAAGATTTCTTATTAATGTGTGGGGATATTATGATTAATATAGATTTTAATCGTTTCATCCAATTCCATAAAGAACATTCATCTTGGGCAAGCCTAATC…
pnig_c_6_996	10.153	8.97561	1.46073e-09	dehydrogenase	ATGATTATACGAAGTAAGGCACCATTGCGTTTAGGACTTGCTGGCGGTGGTTCAGATGTTTCTCCATATAGTGATACATATGGTGGATTGGTTTTGAATGCAACTATAAATTTGTATGCATATTGCACAATAGAAGAAACTGATGATAATCGTATTGTTATTAATTCTTATGATAATAATTTCATAGGGGATTATCCCTTGTCTAAAAAGCTTGAAATTGATGGTAATGCAACTCTTGTTAAAGGTGTTTACAATAGAATTATTCGAGATTTCAATTTAAATCCATTATCATTTAAGATTACAACCTATAACGATGCACCTGCAGGCTCAGGTTTAGGAACATCCTCCACAATGGTTGTTTGTATTCTTAAAGCGTTTGTGGAATGGCTGTCACTTCCT…
pnig_c_6_999	9.93058	8.81639	1.14449e-05	hypothetical protein	ATGAAGATAGTATTCATATCCCCAGTAACTCCTTATAAAGAGAATATGGGTGGTCCATCGGGACATCCATATCACTTAATGATAAAGAGACCTTCTGATATAGAGATAACTGTTTATTCTTATAATCAGAATAATCTTTCTGATGAGACTATAAAGGAGGTTGAGAATGAATTAAATATCAAAATTAAGCTTGTGAAACAGCCTTGGTGGTATAAGTTTATTCTTCAATTACATCTAACGTTTATACGAATCTTACTCAGGTTTCCTATAAGTTATTATATTCGTTTACCAAGGTATATTGTTGAAGAAATTTGTAATAGTCATCCTGATGTGGTATGGGGGTATTGTCAAGAATTCTCTGGTATACTTTCACAGTTTAAAAATTTCAAACGAATTCAC…
pnig_c_26_1881	9.61004	8.63691	3.23387e-07	DNA-binding protein	ATGAGTGTAAATTACAAACTTATAAAGAATCACAGCAAGTCGGCGGAAAAGGCTGAATACAGGGCTGTAACCGTAGAGAACCAAATGGTGGGACTGGAGCGTATAGGACAGAATATACAAGAAGCAACCACACTTACACGAGCTGACGTTATCGGAACGATTGCTGCTTTAAAAGACGAGATTGCCGACCAACTGATGTCTGGCAACGGCGTACACCTGCCTGGAATTGGCTACTTCTCGCTCGCCGTGAAGGGCAACGTGTACGAAGACCCGCGCACGCACCGCCATCGGCTGCGGAACGCCGAGGTTCGCACGGTGAGGTTCCGCCCCGACATTGAAATGTTGGACACCCTTCAGCACACCAAGTTTGAAAACGTTACTTATCGGCACGGCACCTCT…
pnig_c_8_1173	9.37099	8.53828	8.35964e-05	hypothetical protein	ATGGAAGAAACGACAAGGAACAGACGGGTTTACGTGAATCCCAAATGCGCGATAATCACCGTTCAGGAGAACGATAGTCTGATGGATATCTTCTCCAGTCAGCACAACCCCGCACAGCCTGCCCCAGGTCCTACACCTTTGAATTCCAAACAAGGATTGTTTGAGGAGGAGGAAGACGCCCCAGAGAGCGGTCATAAATCACTTTGGGACGACTGA
pnig_c_1_3	9.05432	8.2129	0.00292608	peptidase M26	ATGAAAACAAAAAATTTAATCGAGAGGCTCAGCCTCTTCTTGCTTGCCCTCGTGCTGACGATGCCGGCGTGGGCGCAGGGCAGCTCCGGAAACGAGAGCGAGACCATTACGATTGCATCGAAAGAAGACTGGAAAACGTTTTGCAATCGGGTGAACAGCGGACAGACCACCCTCAACGTCAAGCTGACGCAGGACGTGGACCTCGGCTCGGACATTGTGATGGCAGGAAGAGAACACCCCTATAACTATAACTCTTTTTACTATTACACTGGCACGTTCGACGGACAGGGACATACGCTCTCGTTCTCCTGGGATGCCGGCTCCAGAGACTGTATAGCCCCCTTCAAGTATGTGAAGGACGCCACGATCAAGAACCTGCGCACCCAAGGGAAGATCACG…
pnig_c_6_997	8.77961	7.89797	4.01405e-05	phosphoheptose isomerase	ATGTCGGAAAAACAATATAAATACATAAACTCATTGCTTGGTTCTTATCCAAAACTGAATGTATGCAAGAATGATATAATCCAAGCATATGAAATATTACGGAAATGTTACTCACAACACCATAAGTTATTGATTTGTGGTAATGGAGGCTCAGCAGCCGATTCTGAGCATATAGTAGGTGAACTTATGAAAGGTTTTACGTTACCGAGGAAACTACCAGCAGAATTGTCCAAAAAATTCACACAAGTTGATAATGATTTAGGAAATGTCCTTGCAGAAAATCTACAAGGCGCATTACCTTCTATTGCCCTTACCACTCATACAGCTTTATCTACGGCCTTTATGAATGATTGTCAACCAGTATTGGTATTTGCACAGCAGGTTTACGGATATGCCCAA…
pnig_c_6_1000	8.3465	7.37435	0.0134657	membrane protein	ATGATTATATATATCATTCTTTTTCTTATTCCTGTTATCTTATACTTCTATTATAAAAATAATAAACAGGTTTCTTATAAACCCTTTTTATTCTTTTTTATTTCATTAGCTATATTTGTTGGATTGGGAGATATGCTAGGCGGTTATGATCGTTATATCTATGGCGATCTTTTCGACAATTTGGCAGACCAGTTAAAAATAGGTATTCCAATAACATCTTCCAGTATTTATCAAGCATATAATACTGAATTTGGCTATATAGGACTTAACTGGGCAATAGCCCATATAACAAGCAACAGATATATTTTTATTTTCCTCTATACCATCTGCATGTATGCCATTATCTTGCATAGTTTCAGAAAGTATGCTAAAAATTATCCCTTGGCATCTATTTTGTTT…
pnig_c_43_2127	7.9262	7.34255	0.0440858	transposase	ATGATGCGTGACTATGACATAAAGTTTGTGAACAAGGAGATTACGCCATTTGGAGGTCTTTCCCTGTTTCTGAAGATGCTTGACAGATGCCATTTTGACGAGCAGCTCGTGAAAAGCGGCATTCCATCCCAAGGCTCCAACAGAGGGTACAACCCCGTACAGATCATACCTGGATTGTTTGCAGGAGTCTGGTGCGGTGCGAGTCGCTTCGGACGCCTTGATATTGTCCGATATGACACCTCCCTTTGCAATCTTTTGGGATGGAATCGCGGAGCTGACCACAGGGCATACCAGCGTTATCTCAACAAGTTCTCACAGGCGACCAACCAGCGTGTGTTCAGCGAGTTGTTCAATTGGTTCTTTTCTGAGTTGGTGTTTGACAACTACACGCTTGACTTC…
pnig_c_45_2145	7.57593	8.56522	0.000253825	hypothetical protein	ATGAAAACAAAACATTTCACATTGCTGCTCATCTCCATACTGGCGGTGTGCGGCGCGCAGGCAGCAGGGCTGTCGGGCAGAGACATCATGCAGAAAGTAAGAAACCGCGCAGACGGCGACACACGTTATGCCACCATCGAAATGACGCTCATTCAGAAGAGCGGGCATAAGCGTGTGAGGAAACTCGAATCGTGGGCAATGGACATAGGCAATGATACGAAGAAAATCATGTTCTTCACCTATCCCGGTGACGTAAAGGGTACGGGATTCCTCACTTGGGACTACGACAATACCGCCAAGACGGACGATAAGTGGCTCTATCTTCCGGCAATGAAAAAGACGAGGCGCATCAGCGGGAAATCGTCGAAAACCGATTACTTCATGGGCAGCGACTTTACC…
pnig_c_1_164	7.23794	6.46749	0.00526637	acyl-CoA synthetase	ATGGCACAATACAAATTAATAGACGTGGCTTCGGTTATTCGCAGCAAGAATTCGGGGCCTTTCGAACTTACGTTCGATGTCATTTTCAAGGACTTTGATATGTATAATAAGGTAAAGGCAGCCAACATTTTCAACGAAAAAATGTTCTGTGAACTCTACCATATCAAGACAGAAGACATCATTAACATCATTCACTTCGACCCTGCAAAAGCCATCAAAGTAACCATCGTCCGCCCTATCCCATCGGGTTCGTTGGGCGAAACCGATGTGTACGGCGCACAGCAGCACACACCTTTGATGAAGATGACCTTCGAATTGTAA
pnig_c_1_166	6.90305	6.1928	0.0231372	fumarate hydratase	ATGAGAGAAATTGAAGCATCAAGAATTACGGAGTTGGTAGAAAAACTCTGTATAGAAGCATGTTACGTGCTTGCCGACGATATATACAACAAGCTCGCAATATGCCAGAAACAAGAGAAATCGCCCTTGGCAAGCGAAATCATCGGTACGATAGTAAAGAATGCCGACATTGCCAGAACCGAGCGTGTGCCTATGTGTCAGGACACAGGAATGACGGTTGTGTTCGTCAGAATGGGACAAGAGTGCCACGTTACGGGCGGTTTCATCGAGGAAGCCATCAACCAAGGCGTGCGCCAAGGCTATGCAAACGGCTATCTGCGCAAGTCGGTTGTGAAAGACCCGATAGACCGTGTGAACACCACCGACAACACACCAGCCATCATTCACTACGAAATCGTA…
pnig_c_53_2187	6.14588	9.02166	0.00239106	ABC transporter ATP-binding protein	ATGATAAGAATACTGAAACGCTTAGGACGTTACATGGGAGGGCGCAAGCCGTTGCTGCCCTGCTCGGTTGTGCTGTCGGCAGTGAACGGACTGCTGTCGCTCGTACCCTTTATTTTCCTGTGGTTGGTGGTGCGCACGCTGCTCACTGCCGACGGAGACCTTGCCGATACGCCCGTATGGGACTATGCCATTGCGGCGTTCGTGGTGTCGGTGGCGAATGTTCTGCTCTATTTCGCCGCCCTCATGCTCTCGCATCTTTCCGCTTTCCGCATCGAAACCAATATGCGGCGCACTGCCATGGAACGGCTGATGCGTGTTCCGTTGGGCTTTTTCGACACGCAGAACACGGGGCGCATGCGCAAGATAATAGACGAAGATTCGAGCCAGACCCACACTTTC…
pnig_c_9_1255	5.91491	7.6889	0.000719486	porin	ATGAAAAAGACGATACTTTTAAGCGCATTGTTGGCAATTGCAACAAGCGGAATGGCACAAGACAACCACAGCTATGGTGCCGGAGACGGCGATTTCAAATCGCTTTCTGAAGAAGTTGCGAAGCTGAAGAAGCACAACGACATGTTCAACGTTTATTTCAACTACGCTGCTTCGGGTCAGATTTCACAAGATGCAAACAAGGATTGGGGCACAAGGTTTGCCAACAAGCAGTTGCGCATCGAAATAAAAGGTAACCTGACCGACAAGCTTTACTACCGTTTGCGCCACCGTTTGAACAAGGCGAACGGCGCACAGAGCGAAGACAACTTCGCCAAGGCTACCGACATCATGATGGTTGGATACAAGTTCAACGACAAACTGAAGATTGAAGCAGGTAAG…
pnig_c_45_2144	5.49027	7.29811	0.00599177	membrane protein	ATGAAAATCGTAAAAATCAACAGTAAGTTCAAGCAGTTGGCAGACTGGATACTCTGCCACCGGCTTGTGGTCGGTGCGTTGTTCGCAGTCATCATCGCCTTCTCGTTTGTGGGAGCGAAGCGCATCGTGATGAAAACTTCGTTCGACGACTATTTCGTGAGCGACGACCCGATGCTGCTCAAGACCAACGAGTTCAAGTCTATCTTCGGCAACGACTACTATGTGGCGGTGCTGGTGAAAAACAAGGAAATCTTCTCTCAACGCAGCCTGACGCTCATTCGCGAACTGAGCAACGAACTGAAAGACAGCCTGTCGTATGCCGACAAGGTAACGTCGCTCACCGATATTGAATTTGCCGTAGGCACGGAGGAGGGTATGACCATCGAACAGATTGTCCCT…
pnig_c_4_784	5.22816	6.41902	0.0366485	endonuclease	ATGAAACATCTATGGTTGCTGTTTCTCTGCCTTCTTCCTTGCACATTGGTGGCACAAGAACGCTTACGCATAGTAGAATGGAACGTAGAAAACTTGTTTGACACAGAGCACGATTCAGAGAAAAACGATTTGGAGTTTACACCCAACTCGCCTCGCCATTGGACACGCACAAAGTATTGGGAGAAGCTGAACAAAGTGGGACAAGGCATTATTTCGTGTGGCGAGGATTCTGCAAGGACTTATCTGCCCGACTTGATAGGATTGTGCGAAGTGGAAAACGACAGCACGATGATTTACCTTACACAACGTTCGCTACTGCGAAAAGCACGCTACCAATATATTATGACAGCTTCGAACGACGAGCGCGGCATAGATGTCGCCCTACTCTACTCACCTTTC…
pnig_c_6_1004	5.0237	8.23301	0.0264818	polysaccharide biosynthesis protein	ATGAAGGTTCTCCAAGTTATTACATCTTTAGAAATAGGAGGTGCAGAAACATTGGTTGTTAACTTGATTCCAAGATTGTGCACATTAGGACATACTGTGGATTTATGTATCTTTAATGGTACGGAAACACCATTAATGCAAAGATTGAAAGTGGAAAGTCCACAAACGAAGATATATGCATTGGGGCATAGTGTATACAATCCACTTTATATATTAAAGCTGATGAAGATAATGAAAGGATATGATATTGTTCATACACACAATTCTTCACCACAGTTATTTGTTGCAATTGCCAACTTATATCGCAACAGAAAACTTGTATCTACAGAACATACAACTTCTAATCGCAAACGTGAATGGAAGTGGTATGCTCCGATTGAAAGTTGGATGTATGGACAA…
pnig_c_6_1013	4.05888	8.83637	0.00148899	NAD-utilizing dehydrogenase	ATGCCCCAAGTGGCATACAACGAGGAGAACATAAAAGCGTTTATTGCGAAAGACAAAGGCATTGACGCACGCACCATCAACCACGTGCACACACTGAAACGCTCTATTGATGCTCGCCACCGTGATATTTTTGTGAACCTGAAAGTAAGGGTCTACATCAACGAAGTGCCACACGACGACGCTTTTGTGAAGACAGAGTATCCCGATGTAAGCCACGCGCCTCGTGTCATCGTTGTTGGAGCAGGGCCAGGCGGACTGTTTGCTGCCTTAAGATTGGTGGAATTAGGTTTGCGCCCCATTGTTCTTGAACGTGGAAAAGATGTGCGTGAGCGCAAAAAAGACCTTGCGCAAATATCCCGTACTCATACCGTAGACCCTGAATCGAACTACTGTTTCGGC…
pnig_c_7_1093	3.98435	8.86837	0.000239701	phosphoglucomutase	ATGGACTGGAAAAAACTGCAGAACGGCTCGGATATAAGAGGCGTGGCACTCGAAGGAATTGAAGGCGAAAGCGTAAACCTCACCAACGAAGTAACAACTGCTTTGGCACAAGCATTTGTAGCTTGGCTGGGCGAAAAGAATGGAAAGACGGCGCAAACCATTGCCGTAGGCAGCGATTCTCGCATTTCCAGTCCTACACTCCTACAAGCCTTTGCCAATGGTGCAGCTGCTGTTGGTGCAACGGTGCTTAGCTTTGGTATGGCATCTACGCCAGCAATGTTTATGGCAACGGTAGATGAGCAGCTCAATGCCGACGGTGCAGTTATGATTACAGCAAGCCATTTGCCTTGGAACAGAAATGGACTGAAGTTCTTTACAGCAAAAGGCGGATTGGAAAAG…
pnig_c_25_1868	3.9704	13.4576	0.000102294	#N/A	ATGCGCAAGCTACTTTCCAAACTTATTTTAAAGTTGCACATTATTCTTATAAGAACCAATATTAACAAAAAATATAAAGCTATGCTTTGGCGTTTAGCATATTTGCGTTACCTTTGCAACATAAGGCAGCACTTCGGCACTGTCGCTGGTGTTGCAAGACACGAGAGGAAAGTCCGGGCAGCAAAGAGTATCCTGCTTCCGAAAATGAAAGCTATTGGCAACAGTAGATGTAGGCAGAAGAAAACAACCGCCTTGGCAACGAGGCAAGGGTGA
pnig_c_26_1883	3.53655	9.73164	0.00218803	heme ABC transporter ATP-binding protein	ATGGCAACAGTAGACGACAAGAAGATTATCTTCTCAATGGTGGGAGTTTCAAAGATTATCCCACAAAATCAAAAACAAATTCTGAAGAACATTTACCTCTCGTTCTTCTATGGTGCCAAGATAGGTATCATCGGTTTGAACGGTGCCGGTAAGTCCACGTTAATGAAGATTATTGCGGGCATTGAGCAACCAACATCTGGCGAAGTGGTGTTCAGCCCTGGCTATTCCGTAGGTTATCTGCCGCAGGACCCACCACTGAACGAAGAGAAAAACGTTAAGGAAAACGTACAAGAAGGCGTGCAGCACGTTTACGATGCACTCCGCGAATACGACGAAATCAATGCGAAGTTCGGTTTGGAAGAATATTATGGCGACCCCGACAAGATGGACAAGCTGATG…
pnig_c_25_1874	3.52313	7.78773	0.0259565	dolichyl-phosphate beta-D-mannosyltransferase	ATGACAAGCGACAGCATAGTAATAATCCCTACATACAACGAAAAAGAGAATATGGAGAAGATTATCCGAGCCGTTTTCGGTTTGGAAAAGTGTTTCCATATCTTAGTCATCGACGACGGAAGCCCCGACGGAACGGCACAGATTGCTCACCGATTAATCAAGGAGGAATTTGCCGACCGTTTGTTCATCATTGAGCGTTCGGGCAAGTTAGGACTTGGAACAGCCTATATATGTGGCTTCCATTGGGCTTTGGAACACGGCTACGACTACATCTTCGAGATGGATGCCGACTTCAGTCACGACCCTAACGACCTGCCTCGACTGTATGCAGCTACGCACGACGAGGGCTTCGATGTAGCGGTTGGCTCACGCTATGTCAGCGGCGTAAACGTTGTGAAC…
pnig_c_6_1017	3.51464	7.83174	0.0366485	amidase	ATGGAAACGAGCAACAGAAAAGAAGAGCCAATTGTTTCGGTAGGTATCGTGAGCGCAAGCAAACTGCTTTTTTCGCTCAATGCGCCCTATACCGTTTGCGGTTCGCAGCGATTTGGAAAGCAGGTTGTAGAGCTGTCGGAAGGTCGTATTTTGTGGGAAAACACATTGTACGATGAACTGCTTTTCGAGCCAACCGATGCTCAATCGTCGTTCACACTCGAAGATGTTACCATCGGAGTAAACTTCCATTGGGAGCGAAAAGAGGCACAAACATTCTTGGGAAAGTTGCGTTTCATAGTGGAAGACAACAATATCTGCGCCATCAACGAGTTGCCTGTTGAGACTTATCTTACCAGTGTCATCTCTTCGGAAATGCGTGCAACTTCGTCGTTGGAACTA…
pnig_c_7_1096	3.43081	9.68939	0.000115374	cell division protein	ATGAAGAAATTCCTTACCATATTGGTCGTCGCACTCCTTAGCTGTCTGGCTGTTGGTGCACAAGGTACTGTCACTGTAACGCAGAGTGAGGATATTGACGCGTTGGTGAACGGAAAGAAAAATACTAAAGCGAACAAGAAGAAACCACAACCGCAGCCACAAGGAGCGGTGAAAAAACTAACTGTACCTTCGGCAGTTCTTCCACGAGTAGAGCCTCGTATCGAAGCACCGACACCATCTCCGGCACCGCGCACTGCGTCTACGCGTACGAAACTTGTACGAAAGAAGGTTCGCCGCCCACTTATCGACCCCACTGATGGTACTACAATCAGGCAGACGGTAACGAAACGTGTGGCAAAAGGTGTAAGGAAAGTAAGGGGATTTCGCGTGTTGGCTTAT…
pnig_c_2_296	3.37952	9.49402	0.00128112	hypothetical protein	ATGAAAAAACAACATATATTAATATTTTTAATAGCAGTATGCGCACAGCTTTCTGCCTTTGCCTCTGTTTTAGAGAAAGAAACGCTCGTAAAAGGTACAGCCAAACTGAATGGAACAGATATTCCAATTTGGTTTAACATCACAGGAGAAGGCGTCGCAGAAGTTGGAAACGGTAAGAATGCAGCTATCAGTCAATACTCTGTGGGAAAGCTTGTCATTCCTGCTTCGTTCACCAATGCTGCTGAAAACCGCCAGTACAAAGTTACAAAGGTCGGTGATTTCGCGTTCAGTCTTTGCGACAAACTGACAGAAGTAGTACTTGAAGAAGGAATTACGGAGATAGGCGAACAGACTTTCTTCGGCTGCAACGCCCTGCTGAACATCGGCTATCCAGCCTCG…
pnig_c_9_1256	3.34237	7.65895	0.0469218	L-asparaginase	TTGGTATTGACACTGTTGGTGTCTTCAGTGGTATTAGCACAGAAACCTAAGATTCGTATTTTGGCAACAGGTGGCACAATCGCAGGTGTTTCTGCATCGGCAACAAGCTCTGCGTATGGCGCAGGACAAGTTGGCGTTCAGACTTTGATAGACGCCGTGCCTCAGATAAAGGACGTTGCAAACGTTTCGGGCGAGCAGATTGTAAACATCGGCAGCCAAGATATGAACGACGCAGTGTGGTTGAAGTTGGCAAAACGTATCAATCAGCTGTTGAACGAAGAGGGTTACGACGGCGTATTGGTTACTCACGGTACCGACACAATGGAAGAAACAGCTTACTTCCTTTCGTTGACGGTTCACTCTGACAAGCCTGTTGTATTGGTGGGTTCTATGCGCCCT…
pnig_c_4_675	3.16614	8.75804	0.012016	peptidase M16	ATGAACAAACTTTTTTCACAGCTGCTTGTCGCACTCCTCCTGCCGCTTTCGCTATCGGCACAGACGATGGAGACAGACAAGTCGTACAGAATGGGTAAGCTGGAAAACGGACTTACCTATTATATTCGCCACAATTCTAAAGAACCAAACCTTGCTGATTTCTACATCGCACAGCGTGTTGGGTCTATCCTGGAAGAGCCTCGCCAACGTGGTCTGGCACATTTCTTGGAACATATGGCGTTCAATGGTACAAAGAACTTTCAAGGAAAAGGCAGCTCATTAGGCGTTGTGCCTTGGTGCGAAAGCATCGGTGTGAAGTTCGGAACAAACCTAAACGCCTACACCAGCGTAGAACAAACCGTCTACAATGTATCTGCCGTACCTGTAAAACGCGAGGGA…
pnig_c_4_751	3.11943	10.4218	0.000101216	molecular chaperone DnaJ	ATGACAAAAAGAGACTATTATGAGGTTCTGAGCGTTACAAGAGACGCTTCGGGCGACGAGATAAAGAAGGCATATAGAAGACTTGCCATAAAGTATCACCCAGACAGAAATCCTGATGATCCCAATGCTGAAGAGAAATTTAAAGAAGCTGCAGAAGCATACAGTGTTTTAAGTGATCCGCAAAAACGACAGCAATACGATCAATTCGGATTCGAAGGACTGAATGGGAGTAGTGGCAATCCATTTGGTGGCGGTGGCTTCTCAATGGACGACATATTCTCTATGTTTGGCGATGTCTTCGGCGGCCACGGCGGTGGTGGCTTTGGAGGTTTCGGTGGTGGAAGTCGTCAGGCTCCTAAATATAAAGGTGCCGATTTGCGCCTGAAAGTCAGACTTTCA…
pnig_c_14_1504	3.11222	9.19071	0.0469218	surface protein	ATGAAACCAAAACTACTTTTCTCATTGTTTGCCATAGCAATAATGCTAATGGCAGCACTACCGACGCAGGCACAAAAGAACGAAGCATATGTCGTAGTAAGCGACGACGGCGCAACGCTCACGTTCTATTACGACGCACAGAAATCGAGCCGAACGGGTACGGTGTATGGTATCAAGGAAACCCGATACCAAGGCAGATGTCCAGCTTGGGCAGGAGTTCCCGAAGCTAATAATACATGGACTACTACGGTCGTGTTCGATACATCGTTCAAGAACTACCGCCCGACAACCACCCGTTGTTGGTTTGGCGATTGCAGAGCCTTGAAGAATATCACGGGTTGGGAAAATCTCAACACGTCTGAAGTAACCGATATGACGGAAATGTTCTTTGCTTGCACT…
pnig_c_17_1619	2.96937	9.31339	0.00304782	membrane protein	ATGCTTGAGAAAAACATACGCGAACAAATCATTGATTTGATGCATCGACAGGTTGTTCCTGCCGTTGGCTGTACCGAACCTATGGCGGTAGCACTCTGTACTGCACGTGCCACAGAGCTGTTGGGGCAGAAACCAGAGAAAATAAGTGCATTCTTGTCTGCAAACATCTTAAAGAACGCAATGGGAGTGGGTATTCCCGGTACAGGAATGATAGGCTTGCCAATCGCCATTTCGTTGGGTGCGCTCATAGGAAAGTCGGAGTATCAGCTTGAAGTAATTAAAGACCTGACGCCCGAAACCTTGGAAGAGGGAAAGCAATATGTAAGCGAAAACCGCATAGACATAAAGCTGAAGGAAGGAATTACCGAGAAATTGTACATCGAAATGACGTGCGAGGCA…
pnig_c_7_1098	2.9053	8.41016	0.0440858	exodeoxyribonuclease III	ATGAAGTTTATCTCATGGAATGTAAACGGTCTTCGGGCTTGTGTTACAAAGGGATTCAAAGAAAGTTTTGCAGAGATTGATGCAGATTTCTTTTGCTTGCAGGAAACAAAGATGCAGGCAGGACAACTCGATATAGCCTTCGACGGTTACGAGTCGTACTGGAATTATGCCGACAAGAAAGGTTATTCGGGCACGGCAATCTTCACGAAGCACAAGCCTTTGAGTGTTTCTTATGGATTAGGAATAGATGAACACGACCACGAAGGCAGGGTTATTACGCTCGAAATGGAGAAGTTCTACCTCGTTACGTGCTACACTCCCAACGCGCAAGATGGTTTGAAACGGTTGGATTACAGAATGCAATGGGAAGACGACTTCCAAGCATACGTGAAACGATTG…
pnig_c_7_1113	2.8512	9.31415	0.00526637	cfr family radical SAM enzyme	ATGGAAGTCGCAAGGAAACCACTTATGGGAATGAACCTTTTGGAACTGAAAACGGTTGCAAAGGAACTCGGTATGCCTGCCTTTACGGGCGGACAAATGGCAAAGTGGCTCTATACGCAGCATATAACATCGATTGACGAGATGACAAACCTGTCGAAAGCCAATCGCGAAAAGCTGAAAGCGGCTTACACCATAGGTTGCAAAAAGCACATCGACGCACAGTATTCGAAGGACGGAACCATCAAGTATCTGTTTCCAACGGACGACGGAAAGTTTGTAGAGTCGGTGTATATCCCCGACGACGACCGTGCCACGCTCTGCGTTTCGTCGCAAGTGGGCTGCAAAATGAACTGCCTTTTCTGTCAGACAGGCAAGCAAGGCTTCGAGGGAAACCTCTCT…
pnig_c_11_1323	2.79748	9.15003	0.011857	DNA topoisomerase IV subunit A	ATGGACGACGACAAGATAATTGAAAACAATGGGGAGGAAAGCCCATTGGACGAAGAAACAACGGGTAATGACGGCAATATGGCAGACACAGAAAGCGATGAGGAAGTGTTTGCCGATGCAGAAATGACGGACGAAAACGAAGCGGACGAGTTGCGAAACGACTATGTTCCAACCGACAGATTCGATGCTTCGGCTGTCAAGCACCTATCGGGAATGTATAAAAACTGGTTCTTGGATTACGCAAGTTATGTAATCTTGGAACGTGCCGTGCCCCATATCGACGACGGATTGAAGCCTGTTCAACGCCGTATTCTCCACTCTATGAAGCGAATGGACGACGGACGGTACAACAAAGTAGCCAATATTGCAGGCCATACGATGCAGTTTCACCCACACGGC…
pnig_c_2_295	2.747	8.11095	0.0462531	hypothetical protein	ATGTTGGTCATGCACGCAAAAAGCAAGAGTGCTTCGGAGTTGGCATACAACTGCTTGGTGATATTGCCAGACTATCAGGGATACGGAATAACACAAAACGAAGCCCACCCTTACTTAGCACAGGAAGTAACAGCCCGACAGAGTGTCGATGCGCTCCGCTACGGCATTGAGCTATACAAAAGCAGCAAGAAAGGACGTGCTAAACTCAGAGATGATTGGAAAACCATCTGTGTAGGATACTCTCAAGGAGGTTCGGTAGCTATGGCTTCTCATAAGTTTATAGAAACCAACTTTCTCGACAAGGACCTCCAGTTGGGTGGCTCGGTATGCGGAGATGGTCCGTACGACCCTATCGCCACGCTGAAATTCTATATCACCGAGGATAAAATATACATGCCT…
pnig_c_19_1677	2.70225	9.45376	0.00354921	cysteine desulfurase activator complex subunit SufB	ATGTCAGAAAATAATAGCAATGAGTATGTAAGGAAAGTGGCTGAACAAAAATACGAGTTTGGGTTCACCACTGATGTGCATACGGATATTATCCCGAAGGGCTTAAACGAAGATGTCGTTAGGCTTATTTCGGAGAAGAAAGGGGAACCTGAATGGCTCCTCGATTTTCGTTTAAAGGCGTTTCGCCATTGGCAAACTATGGAGATGCCAAAGTGGCCGCATCTGAACTTGCCTGAAATAGACTATCAGGCGATTTCCTACTATGCCGACCCATTGGCGAAGAAGCCTAAGAACAAGGAAATAGACCCTGAATTGGAAAAAACCTTCGACAAACTTGGTATTCCACTTGAGGAACGGTTGGCATTGAGTGGTGTGGCGGTAGATGCCATTATGGACTCG…
pnig_c_26_1900	2.53681	8.22754	0.043076	hypothetical protein	AAACCTTTCCGTCAATACTTTGTTGAAGGAACCTACCGCATGCCGACACACTATGTAGAGGTATTTGCAGACCCTACCGACAAAAAGGCATACGACCTTTATCGTGGACTTGCAACAAGCATCGTAACCTTGCAGCACAAAACAAAGAAGAAGAACCGCTACGAGCTGGTAACGTTCGTGAGCCAAGCCGGGGAAGCAACATTCAAGGCAAGCCAACAGGAAAACGAATTGGCAAAGATGTATAAGATTGGCGAAATGCCAAGAATGATGGTGAACAGAAACTTGATGACACCATACGGAACACTGAACAACCACACACAGCTGGAAGACCTCAGCACCTATTCGCCCGCAATGAAGATTAGTTCAAAGGTTACTGACGTTTACGAATACTTGCTACAA…
pnig_c_29_1964	2.44597	8.84591	0.0427511	multidrug transporter	ATGAAAATAAGAAATATCATCATTTTAGGACTTGCAACACTGTCTTTGACGGGTTGCAAGAGCCTATATGGAACATACAAACGTCCTGAAGTGAAAACCGATGGTCTTGTACGCGACCCCATCAACGACCAAACAACGTTGGAGGGAGCAAACGATTTTGGGCAACTTCCTTGGCGCGATGTGTTCACCGACCCTAATTTGCAAGCTATTATAGAGAAGGCATTGACCAATAATCCCGACCTGCTCAATGCCGCACTCAACATTGATATAGCCGAACAGCAACTCGGTGCTGCCAAGTTGGCATTCCTCCCATCGTTAGCTCTTGCACCGCAAGGTACAATTACACACTTCGGTTCGCACGTCGAAGCCACCAAATCGTACACGTTGCCCATAGCTTCG…
pnig_c_4_746	2.41547	9.64335	0.0440858	DNA-binding protein	ATGAAGAAATTAATTAATTCAATGTTTGCATTGGCTATCGCTGCTTTCACACTGACAAGCTGCGAAGATGTACCAATGCCATACGACATTACGTTCGAGAAAGACAACAAGACACCAGACCCTTCTGATATGGAGGCTAAAGGCACTGGTACGAAGGACGACCCTTTCAATATTGTAGCTGCACAGAACTATATTACCAAAGGAGAAGGGCTCGACAAGGAAGTCTATGTAAAGGGTATCGTCGTAAGTGTTCAGGAAATCAACACTCAATACGGCAATGCCACCTACTATATCTCTGACGATGGCACCACTACCAACCAATTCTACGTTTTCCGTGGAAAGGCTTTGGGCAATGTGAAGTTCACAGACAGCAATAAAATCAAGAAAGGCGACAAGGTT…
pnig_c_4_804	2.4044	9.43749	0.0114829	phosphoribosylaminoimidazole-succinocarboxamide synthases	ATGAATGCATTGACTAAAACCGATTTTAAGTTCGAAGGACAAAGAAATGTTTATCACGGAAAAGTTCGTGATGTCTACGACATTAACGATGATTTAATAGTAATGGTCGCAACCGACCGTATTTCAGCCTTCGATGTGGTATTGCCTAAAGGTATTCCTTTCAAAGGACAAGTTTTAAACCAGATAGCTTCAAAGTTTTTAGACCTTACTTCTGACATTTGCCCTAACTGGAAATTAGCGACTCCAGACCCAATGGTTACAGTGGGATTGAAATGCGAAGGCTTTAAGGTGGAGATGATTATCCGTTCTATTCTTACAGGTTCGGCTTGGAGAGAATATAAAGCTGGCTGCAGAGAACTTTGCGGTGTGAAACTTCCAGATGGAATGAAAGAAAACGAA…
pnig_c_4_749	2.31102	10.1488	0.00602015	ABC transporter ATP-binding protein	ATGATTACACTTTCAAACATTGCCGTTCAATTCGGAAAAAGAGTTCTGTACAAGGACGTTAATATCAAGTTTACTCCGGGAAATATCTATGGCGTTATCGGAGCTAACGGAGCAGGAAAATCAACACTGCTTCGTGCCATATCTGGCGATTTGGAACCCAACAAGGGAACCATTACGTTAGGAACAGGAGAACGTTTGTCGGTATTGGAGCAGGACCACTTTAAGTACGATGAATTTAAGGTAATGGACACCGTGCTTATGGGACACGAACCGCTTTGGAAGAATATGAAGGAGCGCGAGGAACTTTACGCTAAACCGGAAATGACAGAAGAGGACGGAAACCGTGCTGCCGACTTGGAACTGAAGTTTGCCGAAATGAATGGTTGGGAAGCCGAAAGC…
pnig_c_4_682	2.30438	10.092	0.00599177	carbamoyl phosphate synthase large subunit	ATGAAAGACGAATCAATAAAGAAAGTCCTGTTACTTGGTTCAGGCGCATTAAAGATAGGTGAAGCTGGTGAATTTGACTATTCTGGTTCGCAAGCACTAAAAGCACTGCGTGAAGAAGGTGTTTCTACCGTTCTCATCAACCCAAATATTGCAACCGTTCAAACATCGGAAGGCGTGGCAGACCAAATCTATTATCTGCCCGTTCAGCCTTATTTCGTAGAACGTGTTATCCAAAAAGAACGTCCCGATGGTATTCTTTTGGCATTTGGTGGACAAACCGCGCTGAACTGTGGCGTAGAGTTAGACCGTCTCGGCATACTCGAAAAGTACAATGTAAAGGTGCTCGGTACACCTGTAAAGGCAATTATGAACACCGAAGACCGTGAACTTTTCGTGCAG…
pnig_c_11_1334	2.29222	9.5846	0.0231372	GTPase Era	ATGCACAAAGCTGGATTTGTAAACATAGTAGGCAACCCCAACGTGGGTAAAAGCACGCTGATGAACCAACTCGTCGGCGAGAAAATCAGTATTGCAACATTCAAGGCGCAAACTACTCGCCACCGCATTATGGGCATTGTGAATACGGAAGACATGCAAATCGTGTTCTCCGATACGCCTGGTGTGCTGAAACCGAACTATAAGATGCAGGAAATGATGCTGCAATTTTCGGAGTCAGCCCTTGCCGATGCCGACATTCTGCTCTATGTTACCGACGTTATAGAGAAGCTGGAGAAGAATACAGACTTCTTGGAGAAGGTGGCAAAAATGCAAATTCCAGTTATCTTGCTCATCAATAAAATCGACGAAAGCGACCAAAAGACGCTCGTAACTCTTGTT…
pnig_c_5_926	2.24526	9.98042	0.0479203	imidazolonepropionase	ATGAAACTCTTAGTAACAAATATCGGCATACTGGCAGGCATCGGACACGAAGGTAAACGATGCCTGCGAGGGGCTGAAATGTCCCAACTAGACACCATTGAAAATGCTTACCTTTATGTAGAAAACGGTCGCATCGTTTCTTACGGCCCACGCATTGACACGCCGCAAGTAGGACGCAGCACATTGGTTATAGATGCAGAAGGCGGAACCGTTATGCCTTCGTTCTGCGATTCCCACACACACGTTGTTTATGCTGGCAGCAGAGAAGGCGAATTTGTAGATAAAATCCGTGGCTTAAGCTATGCAGAAATTGCAAAGCGTGGTGGCGGTATCCTCAATTCTGCCGACCGCCTGCACGAACTTTCGGAAGAGGAACTCTACGAACAGGCAATGAAGCGA…
pnig_c_30_1970	2.14457	9.96543	0.0495409	histidyl-tRNA synthase	ATGGCAAATAAACCTTCTATCCCAAAGGGAACGCGCGATTTCGGTCCCGATGAGATGGCAAAACGAAATTATATATTCGATACCATAAAGAGCGTGTATGCGCTTTATGGTTTTCAACAGATAGAAACGCCCGCAATGGAAACGCTCCAAACCCTGATGGGAAAGTACGGAGAAGAGGGCGACAAGTTGCTTTTCAAGATTTTAAATTCAGGCGATTTCCTTAAAAGCACTACCGATGAGGAACTTTTAGCACGCAATCCGTTGAAGTTGCAGACCAAGCTTTCAGAGAAAGGATTGCGCTACGACCTTACTGTTCCCTTTGCACGATATGTTGTAATGCACCGCGAAGAGTTGCAAATGCCTTTCAAACGCTATCAGATACAACCCGTTTGGCGTGCC…
pnig_c_11_1333	2.08957	11.1155	0.0231372	3-oxoacyl-ACP synthase	ATGGAGAAAATAAATGCCATTATCACTGGTATCGGCGGCTATGTACCCGATTATGTCCTCACCAACGAGGAACTGTCGCGTATGGTCGATACTACCGATGAATGGATTATGGAGCGTGTGGGCATCAAGGAACGCCGAATCTTAACCGAGGAGGGACTTGGTACAAGCTATATGGCGCGCAAGGCGGCAAAGCAGCTCTTGGAGAAAACAGGAGCCGACCCCGACAGCATTGATGCACTTATCGTTACAACAACAACTCCAGACTATAAATTTCCATCAACCGCCTCTATCGTTATAGGCAAGTTAGGCTTGAAGAATGCCTTTGGTTTCGACTTCTCTGCCGCTTGCTGCGGATTTCTTTATACGCTCGACGTAGCTTCAACGATGATACAGAGCGGA…
pnig_c_24_1842	-4.3793	6.60416	0.0443918	hemolysin hemolytic protein	ATGTATAACATACCTATTTTATTCATAATATTTCGACGTAAAGACACTGCACTAAAAAGTTTTGAGCGAATAAAACAAGTAAAACCAAACAAATTGTATATAGCTTGTGATGGTGCACGTAAAAATGTAGAAAGAGAAAATATACTGGTAGAGGAGACCAGAAATGCTATTCTGCAACAAATAGATTGGCAATGCGAAGTTAAGACACTATTCAGAGCTAAAAACTTAGGCTGCTGTATGGGTGTTTACACCGCTATTAACTGGTTCTTTAAAAATGAAGACAAAGGTATTATTATAGAAGACGACTGTGTTCTGCAAAGTTCTTTTTTCCCTTTTGCAGAAGAGCTTTTACACAGATATGAACATGATGAACGCATTGCAATGATTGATGCAGCTAAC…
pnig_c_3_525	-6.76745	7.24623	0.00240635	hypothetical protein	ATGATGAGCACGCACAAATCTATCAGAAATAGCGAAAATGCAGTGCACGAAACGCAAAACCATCATCTTGTAGGAACGTACAGACTGGGTGAGAAATATATAAATATTCTCAACGAAAAGTCGTATATTGCAACTATCTCATTGCCAATACTATACAGAAGAGCCGTTTTTGCGCTGCAAAACCCACCCTTTTGCAGTGTAAAAGAGCCTGTTTTGATGTGTAAAAGGCACTGTTTTGATGCGCAAGACAGGCTCTTGGGGACAACCACCTCTGTTTCTCCGTGGAATGTTCTGCACACGAATGCCATGAAAAAACGAAAGCCGACCTCACGGTTAGCCTTCGTCCATCTACATAATTTCCTTTATTTTATATCGTCAATGAAAACATACTAA
