# Supplementary material for: Functional biomarkers for chronic periodontitis and insights into the roles of Prevotella nigrescens and Fusobacterium nucleatum; a metatranscriptome analysis
Source: NPJ Biofilms Microbiomes. 2015 Sep 23;1:15017–. doi: 10.1038/npjbiofilms.2015.17 (PMC5515211; doi:10.1038/npjbiofilms.2015.17)
Supplement: Supplementary Table S5 [file npjbiofilms201517-s15.xls]

## Sheet: Sheet1
Butyrate producer	Substrates	Pathways	References
Eubacterium infirmum	L-lysine		Uematsu et al., 2003 (PMID: 12749914)
Eubacterium nodatum	L-arginine, L-lysine	Arginine is metabolised via citrulline and ornithine.	Uematsu and Hoshino, 1996 (http://www.microbecolhealthdis.net/index.php/mehd/article/view/8385)
Eubacterium minutum	L-arginine, L-lysine	Arginine is metabolised via citrulline and ornithine.	Uematsu et al., 2003 (PMID: 12749914)
Eubacterium saphenum	L-lysine		Uematsu et al., 2003 (PMID: 12749914)
Eubacterium sulci	L-lysine		Uematsu et al., 2003 (PMID: 12749914)
Filifactor alocis	L-arginine, L-glutamic acid	Arginine is metabolized not via citrulline. Glutamate is degraded via the 2-hydroxyglutarate pathway	Gharbia and Shah, 1991 (PMID: 1678005), Uematsu et al., 2003 (PMID: 12749914)
Fusobacterium nucleatum	L-glutamic acid, D- and L-glutamine, D- and L-histidine, D- and L-lysine, L-serine, L-asparagine, L-threonine, L-cysteine, L-tyrosine, L-tryptophane, L-methionine, L-aspartic acid, glutamylglutamic acid	Glutamate is degraded via the 2-hydroxyglutarate pathway. Lysine is degraded via the diaminohexanoate pathway.	Bakken et al., 1989 (PMID: 2565597); Dzink and Socransky, 1990 (PMID: 2080074); Gharbia and Shah, 1991 (PMID: 1678005); Ramezani et al., 1999 (PMID: 10524276); Buckel, 2001 (PMID: 11759672); Takahashi and Sato, 2002 (PMID: 11860556)
Porphyromonas endodontalis		Glutamate is degraded via succinate semialdehyde and 4-hydroxybutyrate	based on the presence of the putative operon that consits of genes that have the homologues in P. gingivalis and T. forsythia.
Porphyromonas gingivalis	Dipeptides, aspartylaspartic acid, glutamylglutamic acid	Glutamate is degraded via succinate semialdehyde and 4-hydroxybutyrate Asparatate can be metabolized via fumarate, succinate to succinyl-CoA and then futher via semialdehyde and 4-hydroxybutyrate. Only first two enzymes from the diaminohexanoate pathway were identified.	Takahashi and Sato, 2002 (PMID: 11860556)
Tannerella forsythia		Glutamate is degraded via succinate semialdehyde and 4-hydroxybutyrate	Braham and Moncla, 1992 (PMID: 1551981); Pham et al., 2010 (PMID: 20806225)
PMID - [PubMed - indexed for MEDLINE]
